# Supplementary material for: Mendelian randomization evidence based on European ancestry for the causal effects of leukocyte telomere length on prostate cancer
Source: Hum Genomics. 2024 Jun 3;18:56. doi: 10.1186/s40246-024-00622-8 (PMC11145789; doi:10.1186/s40246-024-00622-8)
Supplement: Supplementary file 1 — Supplementary Material 1 [file 40246_2024_622_MOESM1_ESM.xlsx]

## Sheet: Supplementary Table 1
Table S1. Genetic instruments of Telomere Length(TL), 23 candidate mediators and prostate cancers(PCs) from 2 different databases
Chr	pos	beta	se	pval	SNP	effect_allele	other_allele	eaf	Phenotype
1	41231032	0.0134472	0.00238826	1.8e-08	rs3767952	A	G	0.226709	Telomere Length
1	110910397	0.0150601	0.00200376	5.7e-14	rs4498805	T	G	0.546632	Telomere Length
1	226577306	-0.0402052	0.00279667	7.3e-47	rs932002	T	C	0.150843	Telomere Length
1	20916238	-0.0177791	0.00215421	1.5e-16	rs66731853	A	G	0.317304	Telomere Length
1	114419489	-0.0306517	0.00263623	3e-31	rs11584821	T	C	0.176208	Telomere Length
1	185315067	-0.0117091	0.00205167	1.1e-08	rs6659669	T	C	0.605095	Telomere Length
1	768253	0.0129483	0.00233716	3e-08	rs2977608	C	A	0.743949	Telomere Length
1	32279629	0.0182358	0.00202476	2.1e-19	rs6669563	A	G	0.437768	Telomere Length
1	94322469	0.0272605	0.00498872	4.6e-08	rs145114957	G	C	0.042648	Telomere Length
1	45252015	0.0153617	0.0025499	1.7e-09	rs41269079	A	T	0.188991	Telomere Length
1	92842367	0.0599379	0.00873247	6.7e-12	rs139795227	C	A	0.014021	Telomere Length
1	146741960	0.0265113	0.00357752	1.3e-13	rs11579626	C	A	0.084882	Telomere Length
1	151402045	-0.0182148	0.0026359	4.8e-12	rs6587577	G	A	0.826346	Telomere Length
2	43588302	-0.0140465	0.00248465	1.6e-08	rs6751209	C	T	0.204231	Telomere Length
2	54473646	0.0403062	0.00543604	1.2e-13	rs188918174	T	C	0.036106	Telomere Length
2	29098543	0.0143739	0.00201464	9.7e-13	rs56178008	A	T	0.437497	Telomere Length
2	210673445	0.0273203	0.00203482	4.2e-41	rs17803849	T	C	0.405161	Telomere Length
2	17841243	-0.0139717	0.00203498	6.6e-12	rs2555104	C	A	0.434255	Telomere Length
2	58979879	0.0177942	0.00290595	9.2e-10	rs77732866	A	G	0.137597	Telomere Length
3	49936102	-0.0158022	0.00200806	3.6e-15	rs2230590	C	T	0.510897	Telomere Length
3	72891547	-0.0756311	0.00741168	1.9e-24	rs78491606	C	A	0.018433	Telomere Length
3	138244400	-0.0143407	0.00201819	1.2e-12	rs9878436	T	C	0.434393	Telomere Length
3	169486508	-0.0940025	0.00232918	1e-200	rs35446936	A	G	0.243674	Telomere Length
3	197842892	-0.0198961	0.00281641	1.6e-12	rs112394943	C	T	0.162741	Telomere Length
3	101267385	0.0138552	0.00214113	9.7e-11	rs13062095	C	T	0.327843	Telomere Length
3	160042459	-0.0173476	0.00200198	4.5e-18	rs4616688	T	G	0.525394	Telomere Length
3	170263320	0.0145728	0.00228428	1.8e-10	rs6790988	G	A	0.741902	Telomere Length
3	24347800	-0.0147303	0.00212801	4.4e-12	rs869785	C	T	0.672471	Telomere Length
3	128215821	-0.0174439	0.00203747	1.1e-17	rs6776756	A	G	0.597562	Telomere Length
4	9920347	0.0117072	0.00202147	7e-09	rs10805346	C	T	0.439339	Telomere Length
4	164028105	0.0534148	0.00238875	9.4e-111	rs6536702	A	G	0.774647	Telomere Length
4	7044380	-0.0182986	0.0020263	1.7e-19	rs871134	T	C	0.569032	Telomere Length
4	48843372	0.0141511	0.00199925	1.5e-12	rs4695407	G	A	0.507843	Telomere Length
4	2255063	-0.0224234	0.00289392	9.3e-15	rs2282764	G	A	0.142384	Telomere Length
5	1285974	0.0776022	0.00216124	1e-200	rs7705526	A	C	0.326578	Telomere Length
5	77973	0.0273632	0.00439272	4.7e-10	rs73730598	A	G	0.054793	Telomere Length
5	1294166	-0.059181	0.00595394	2.8e-23	rs61748181	T	C	0.028928	Telomere Length
5	1670265	0.0169256	0.00207735	3.7e-16	rs6881568	A	C	0.36258	Telomere Length
5	132397351	-0.0211612	0.00375164	1.7e-08	rs55747751	A	G	0.077375	Telomere Length
5	138914024	0.0372806	0.00435145	1.1e-17	rs185174247	A	G	0.05609	Telomere Length
5	1415068	0.0755557	0.00959987	3.5e-15	rs28363070	A	G	0.013389	Telomere Length
6	29748690	-0.0160135	0.00213359	6.1e-14	rs1611236	A	G	0.32687	Telomere Length
6	28674322	0.017549	0.00200003	1.7e-18	rs7772289	T	G	0.503081	Telomere Length
6	31794592	-0.0277713	0.00208092	1.3e-40	rs2763979	T	C	0.359721	Telomere Length
6	204031	0.0396515	0.00466286	1.8e-17	rs80324517	A	G	0.048259	Telomere Length
6	29877483	-0.0181748	0.00217477	6.4e-17	rs201558190	C	T	0.363271	Telomere Length
6	109601554	-0.0143586	0.00201175	9.5e-13	rs9398196	G	A	0.52005	Telomere Length
7	67200	-0.0501874	0.00602955	8.5e-17	rs61405042	T	C	0.029288	Telomere Length
7	76310784	-0.012942	0.002056	3.1e-10	rs2538745	C	T	0.602841	Telomere Length
7	159117178	0.0450533	0.00611706	1.8e-13	rs117407747	T	C	0.027571	Telomere Length
7	159119220	-0.0311893	0.00300952	3.6e-25	rs1985369	G	A	0.868178	Telomere Length
7	23930316	-0.0173277	0.00232377	8.9e-14	rs13230646	C	T	0.248945	Telomere Length
7	50257703	-0.0256807	0.00389475	4.3e-11	rs11769630	A	T	0.072227	Telomere Length
7	99780283	-0.0228078	0.00243638	7.9e-21	rs2056726	A	G	0.214376	Telomere Length
7	124459852	-0.0437199	0.00220526	1.8e-87	rs7790856	T	C	0.289139	Telomere Length
7	128678236	-0.0206119	0.00205962	1.4e-23	rs4731541	G	C	0.624901	Telomere Length
7	124779510	0.059565	0.00720413	1.4e-16	rs117630647	A	G	0.021346	Telomere Length
8	21846586	-0.0209417	0.00201898	3.3e-25	rs2306646	C	G	0.559475	Telomere Length
8	48885436	0.0310104	0.00285024	1.4e-27	rs762679	A	T	0.856501	Telomere Length
8	56664524	-0.030138	0.00318686	3.2e-21	rs11991877	A	T	0.889309	Telomere Length
8	73958718	-0.0287522	0.00202518	9.5e-46	rs10112752	A	G	0.430369	Telomere Length
8	95530969	-0.0183732	0.00234772	5e-15	rs1023767	A	G	0.237595	Telomere Length
9	826585	0.0154567	0.00206109	6.4e-14	rs34896435	G	C	0.469158	Telomere Length
9	34107505	-0.0343719	0.00298538	1.1e-30	rs11557154	T	C	0.13003	Telomere Length
9	109639970	0.0147971	0.00238094	5.1e-10	rs4743037	T	C	0.230874	Telomere Length
10	103855348	0.0374377	0.00667898	2.1e-08	rs117034449	A	G	0.023304	Telomere Length
10	96134685	-0.0153288	0.00224403	8.4e-12	rs7099229	A	G	0.273301	Telomere Length
10	101276256	-0.0245174	0.00222685	3.4e-28	rs12412214	A	G	0.279765	Telomere Length
10	105645725	0.0114923	0.00204674	2e-08	rs6584579	G	A	0.398876	Telomere Length
10	105675946	-0.0810098	0.00293847	2.6e-167	rs9419958	C	T	0.86139	Telomere Length
10	106280527	0.0989303	0.0134649	2e-13	rs77231040	C	G	0.005742	Telomere Length
10	5870267	-0.0182493	0.00203099	2.6e-19	rs10905255	T	G	0.57919	Telomere Length
11	202253	0.0241795	0.00216724	6.6e-29	rs939916	A	G	0.669967	Telomere Length
11	9629553	0.014383	0.00212494	1.3e-11	rs10840270	G	C	0.655684	Telomere Length
11	47440758	-0.012915	0.00205481	3.3e-10	rs2293579	A	G	0.386274	Telomere Length
11	5247791	0.0469922	0.00277015	1.5e-64	rs10768683	G	C	0.841033	Telomere Length
11	108304509	-0.0193458	0.00256554	4.7e-14	rs11212631	C	T	0.199229	Telomere Length
11	128500215	0.0121739	0.00201444	1.5e-09	rs6590343	G	A	0.516385	Telomere Length
11	108177097	-0.0368309	0.00203547	3.5e-73	rs611646	A	T	0.408685	Telomere Length
12	24762109	-0.0178308	0.00290205	8e-10	rs12369950	C	T	0.140675	Telomere Length
12	54694560	0.0281517	0.00343182	2.3e-16	rs79977579	A	C	0.09555	Telomere Length
12	122944713	-0.0172009	0.00228534	5.2e-14	rs10773176	G	A	0.741214	Telomere Length
12	11757743	-0.0141214	0.00209396	1.5e-11	rs10845387	A	G	0.352666	Telomere Length
12	57082058	-0.0168922	0.00300983	2e-08	rs17445108	A	G	0.12695	Telomere Length
12	111833788	0.0149944	0.00205494	2.9e-13	rs10774624	A	G	0.53276	Telomere Length
12	88955469	0.0150247	0.00242651	5.9e-10	rs1907702	A	G	0.766771	Telomere Length
12	120904895	0.0295125	0.00333186	8.2e-19	rs76666449	C	T	0.100625	Telomere Length
12	123895906	0.0187657	0.00224024	5.4e-17	rs28577594	C	G	0.709829	Telomere Length
13	41695100	0.0256552	0.00273159	5.9e-21	rs1332941	G	A	0.820466	Telomere Length
13	71236611	-0.0115801	0.00203062	1.2e-08	rs670180	A	T	0.569104	Telomere Length
13	73317585	0.0127134	0.00213096	2.4e-09	rs9600019	T	C	0.335579	Telomere Length
14	21941148	0.0229838	0.00324156	1.3e-12	rs73581419	T	C	0.106605	Telomere Length
14	23499321	-0.0124075	0.00224132	3.1e-08	rs113525195	A	C	0.290254	Telomere Length
14	65543102	-0.020433	0.00211433	4.3e-22	rs45604339	T	C	0.34242	Telomere Length
14	73418095	0.04572	0.00332355	4.7e-43	rs137901416	A	G	0.100311	Telomere Length
14	96181360	0.0209365	0.00273361	1.9e-14	rs1957937	T	A	0.16018	Telomere Length
14	20812951	-0.028973	0.00452459	1.5e-10	rs3093888	A	G	0.05131	Telomere Length
15	42032383	0.0222664	0.00210806	4.4e-26	rs17677991	G	C	0.342123	Telomere Length
15	74336633	0.0193377	0.00202886	1.6e-21	rs5742915	C	T	0.445829	Telomere Length
15	56775385	0.0129362	0.00204001	2.3e-10	rs7164950	G	A	0.405979	Telomere Length
16	3650970	-0.0352672	0.00415151	2e-17	rs80116508	A	G	0.062356	Telomere Length
16	50188929	0.0359839	0.00431741	7.8e-17	rs76219171	A	G	0.058433	Telomere Length
16	82200103	-0.0461595	0.00238972	4e-83	rs2967355	C	A	0.774276	Telomere Length
16	90141355	-0.0146622	0.00213796	7e-12	rs12925933	C	A	0.66221	Telomere Length
16	48283993	0.0238271	0.00409406	5.9e-09	rs111950327	C	G	0.063628	Telomere Length
16	28413517	0.0142833	0.00245428	5.9e-09	rs450962	G	A	0.283779	Telomere Length
16	69406986	0.023863	0.00220455	2.6e-27	rs3785074	G	A	0.289672	Telomere Length
16	74678063	0.0342843	0.00290708	4.2e-32	rs76065543	T	C	0.137527	Telomere Length
16	9072085	-0.0136257	0.0020276	1.8e-11	rs12932179	G	A	0.561399	Telomere Length
16	14652220	-0.0571159	0.00680853	4.9e-17	rs182059586	C	T	0.02511	Telomere Length
16	88092092	0.0232506	0.00219601	3.4e-26	rs11117354	C	T	0.696513	Telomere Length
16	3613207	-0.033609	0.00411613	3.2e-16	rs9940099	T	G	0.062718	Telomere Length
16	70187811	-0.0203556	0.0022296	6.9e-20	rs56061761	A	G	0.332642	Telomere Length
17	7760397	-0.0547446	0.00312441	9.8e-69	rs4724	A	G	0.116598	Telomere Length
17	2247982	-0.0116145	0.00207578	2.2e-08	rs12451892	C	T	0.380511	Telomere Length
17	65705530	0.011819	0.00202865	5.7e-09	rs7209057	A	G	0.561044	Telomere Length
17	1666218	0.0202133	0.00230175	1.6e-18	rs59409453	G	A	0.730602	Telomere Length
17	29252703	0.0125	0.00211016	3.1e-09	rs111527438	C	T	0.351251	Telomere Length
17	76195153	0.0143271	0.00247042	6.7e-09	rs7221585	T	C	0.22401	Telomere Length
17	8064779	-0.0235179	0.0023186	3.6e-24	rs75664430	G	C	0.248028	Telomere Length
17	41456413	-0.0259793	0.00267858	3e-22	rs56799554	G	A	0.170183	Telomere Length
17	76183233	-0.100574	0.00913369	3.4e-28	rs144204502	T	C	0.012562	Telomere Length
18	708207	0.063762	0.00739877	6.8e-18	rs150150565	T	C	0.021455	Telomere Length
18	709396	-0.0817874	0.00937157	2.6e-18	rs116863223	A	G	0.011763	Telomere Length
18	42070981	-0.029945	0.00285068	8.2e-26	rs16978028	T	A	0.143727	Telomere Length
18	51798047	0.0233529	0.00204247	2.8e-30	rs2276182	G	C	0.403227	Telomere Length
18	78008334	-0.0190311	0.00299791	2.2e-10	rs9955360	A	C	0.869288	Telomere Length
18	658423	-0.0425685	0.00239551	1.2e-70	rs3891167	G	A	0.253435	Telomere Length
18	729871	-0.0612563	0.0105346	6.1e-09	rs139669835	T	C	0.009365	Telomere Length
19	4368142	-0.0131806	0.00236713	2.6e-08	rs11085072	T	C	0.236909	Telomere Length
19	33752994	0.0138793	0.0020567	1.5e-11	rs4530278	T	G	0.59815	Telomere Length
19	22215441	0.0328384	0.00220117	2.5e-50	rs8105767	G	A	0.29467	Telomere Length
19	45411941	0.0173498	0.00277091	3.8e-10	rs429358	C	T	0.153969	Telomere Length
19	57370055	-0.0149654	0.0020233	1.4e-13	rs8102497	A	G	0.431828	Telomere Length
20	62157200	0.0641957	0.00602028	1.5e-26	rs11699829	A	G	0.034146	Telomere Length
20	62488152	-0.0504903	0.00539933	8.7e-21	rs142426306	T	C	0.039544	Telomere Length
20	35525640	0.0493145	0.0027991	1.8e-69	rs1291143	C	A	0.849026	Telomere Length
20	66370	-0.0141684	0.00247729	1.1e-08	rs6054257	A	G	0.793522	Telomere Length
20	62321128	-0.209011	0.00702087	9.59e-195	rs35640778	A	G	0.020757	Telomere Length
20	62291767	-0.0723995	0.00369421	1.6e-85	rs143190905	T	G	0.080404	Telomere Length
20	62375508	0.0611702	0.0093095	5e-11	rs41304832	A	G	0.012378	Telomere Length
20	62574274	-0.0790134	0.00824611	9.5e-22	rs117512405	A	G	0.017043	Telomere Length
22	17469049	-0.0215916	0.00206208	1.2e-25	rs28502153	A	C	0.377958	Telomere Length
22	45790132	0.0144904	0.00209637	4.8e-12	rs6007020	C	T	0.367823	Telomere Length
22	51072289	0.0141734	0.00247546	1e-08	rs1003322	A	C	0.213742	Telomere Length
6	32623580	0.28332	0.0228443	2.54097e-35	rs190594352	T	C	0.22027	Epstein-Barr virus ZEBRA antibody levels
6	32584952	0.290792	0.0158451	3.17395e-75	rs685810	G	A	0.363226	Epstein-Barr virus ZEBRA antibody levels
2	165513091	0.0547642	0.00722278	3.3986e-14	rs10195252	C	T	0.382155	Circulating leptin levels
7	130466854	-0.041373	0.00641514	1.1238e-10	rs972283	G	A	0.521301	Circulating leptin levels
16	53809247	0.0548629	0.00658175	7.70903e-17	rs1121980	A	G	0.4317	Circulating leptin levels
6	32698391	0.204651	0.0282182	4.09355e-13	rs9276158	C	T	0.092652	Epstein-Barr virus ZEBRA antibody levels
1	173848808	-0.0135848	0.0023684	9.78003e-09	rs28680958	A	G	0.23	Alcoholic drinks per week
2	27730940	0.023812	0.00198433	3.32966e-33	rs1260326	C	T	0.595	Alcoholic drinks per week
2	63269604	-0.0129688	0.00208202	4.71998e-10	rs6739804	C	T	0.66	Alcoholic drinks per week
2	44271496	-0.0327862	0.00567307	7.58997e-09	rs75120545	T	C	0.022	Alcoholic drinks per week
2	144272376	-0.0125899	0.00201085	3.83001e-10	rs71404478	T	C	0.34	Alcoholic drinks per week
2	45141180	0.0150848	0.00196055	1.40994e-14	rs494904	C	T	0.429	Alcoholic drinks per week
3	85766025	0.0132042	0.00224155	3.89996e-09	rs9835772	T	A	0.235	Alcoholic drinks per week
3	85403892	-0.0167274	0.00219076	2.23975e-14	rs28732378	G	A	0.729	Alcoholic drinks per week
4	42117559	0.018083	0.0029068	4.82003e-10	rs16854020	A	G	0.127	Alcoholic drinks per week
4	100279889	0.0276538	0.00307075	2.18022e-19	rs78234152	A	G	0.0986	Alcoholic drinks per week
4	143654889	-0.0119016	0.00202921	4.49997e-09	rs331939	A	G	0.339	Alcoholic drinks per week
4	100239319	0.188115	0.00617852	1e-200	rs1229984	C	T	0.953	Alcoholic drinks per week
4	103188709	-0.0364548	0.00391286	1.22999e-20	rs13107325	T	C	0.0654	Alcoholic drinks per week
4	39413780	0.0283339	0.00197411	1.10002e-46	rs28712821	A	G	0.594	Alcoholic drinks per week
5	155902003	0.0127314	0.0022684	1.98002e-08	rs55872084	T	G	0.218	Alcoholic drinks per week
7	153489725	0.0127063	0.00193545	5.19996e-11	rs6969458	A	G	0.459	Alcoholic drinks per week
7	103812171	-0.0105546	0.00193346	4.79999e-08	rs2299409	A	G	0.493	Alcoholic drinks per week
7	69783020	-0.0160517	0.00249471	1.24e-10	rs10085696	G	A	0.201	Alcoholic drinks per week
8	126500031	0.0112989	0.00195507	7.59994e-09	rs28601761	G	C	0.405	Alcoholic drinks per week
9	108755622	0.0124767	0.002216	1.79999e-08	rs55932213	G	A	0.701	Alcoholic drinks per week
11	113412443	0.0147908	0.00208756	1.36994e-12	rs4309187	C	A	0.697	Alcoholic drinks per week
11	113655696	0.0131418	0.00214605	8.96004e-10	rs17542254	G	A	0.251	Alcoholic drinks per week
11	27694241	-0.0137683	0.00250539	3.97e-08	rs2049045	C	G	0.189	Alcoholic drinks per week
11	47428565	-0.0145643	0.00207008	2.03002e-12	rs4752999	T	C	0.321	Alcoholic drinks per week
12	92081800	-0.010827	0.00198336	4.79005e-08	rs1387766	A	G	0.622	Alcoholic drinks per week
14	94844947	-0.0476809	0.00713966	2.39001e-11	rs28929474	T	C	0.0154	Alcoholic drinks per week
14	57281154	-0.0121885	0.00205146	2.78003e-09	rs962961	T	C	0.329	Alcoholic drinks per week
16	73912503	-0.0150051	0.00244381	8.35007e-10	rs11860773	C	T	0.176	Alcoholic drinks per week
16	28526897	-0.0136118	0.00195858	3.62994e-12	rs153106	C	T	0.409	Alcoholic drinks per week
16	85721809	0.014005	0.00214072	5.94019e-11	rs13332432	G	C	0.296	Alcoholic drinks per week
16	72338507	0.0188085	0.00315231	2.38002e-09	rs79616692	C	G	0.11	Alcoholic drinks per week
17	44189858	-0.0210081	0.00238944	1.46994e-18	rs76640332	A	G	0.204	Alcoholic drinks per week
17	7733833	0.0110694	0.00195072	1.38998e-08	rs34121753	G	A	0.532	Alcoholic drinks per week
19	49211969	0.0150976	0.00193147	5.49035e-15	rs676388	C	T	0.494	Alcoholic drinks per week
20	25027630	0.0108994	0.00198336	3.80996e-08	rs6106989	A	G	0.628	Alcoholic drinks per week
1	154548521	-0.0652518	0.00924651	1.71002e-12	rs2072659	G	C	0.105	Cigarettes smoked per day
3	16872929	0.0336406	0.00590094	1.22e-08	rs2084533	T	C	0.319	Cigarettes smoked per day
3	48935583	-0.0349579	0.0058102	1.81999e-09	rs7431710	A	G	0.644	Cigarettes smoked per day
4	67904931	0.0304766	0.00557353	4.49997e-08	rs787362	A	T	0.452	Cigarettes smoked per day
4	67053769	0.036064	0.00615782	4.67003e-09	rs11725618	C	T	0.287	Cigarettes smoked per day
6	26214473	-0.0308507	0.00553204	2.47999e-08	rs806798	C	T	0.543	Cigarettes smoked per day
7	32333642	-0.0492503	0.0057525	1.10002e-17	rs215600	A	G	0.64	Cigarettes smoked per day
8	27442127	0.0554895	0.00876271	2.44e-10	rs73229090	A	C	0.113	Cigarettes smoked per day
8	64604218	-0.0408927	0.00619302	3.97009e-11	rs790564	C	A	0.719	Cigarettes smoked per day
8	42579203	0.0669394	0.00650172	8.99912e-25	rs58379124	C	T	0.748	Cigarettes smoked per day
9	136502369	-0.0578394	0.00704521	2.22024e-16	rs3025383	C	T	0.18	Cigarettes smoked per day
11	16377044	0.0389511	0.00596781	6.62979e-11	rs7951365	C	T	0.306	Cigarettes smoked per day
11	46465361	0.0598763	0.0105682	1.45001e-08	rs75494138	T	C	0.0618	Cigarettes smoked per day
11	113448762	-0.0329314	0.00555848	3.14e-09	rs7928017	A	C	0.413	Cigarettes smoked per day
15	59155050	-0.0367137	0.00641049	1.03001e-08	rs632811	G	A	0.351	Cigarettes smoked per day
15	78806023	0.182567	0.00588925	1e-200	rs8034191	C	T	0.328	Cigarettes smoked per day
16	89772619	-0.0336223	0.00553496	1.26999e-09	rs4785587	A	G	0.511	Cigarettes smoked per day
16	52074530	-0.0318201	0.00556452	1.06999e-08	rs1579233	G	A	0.571	Cigarettes smoked per day
19	4060707	-0.0390041	0.00701668	2.67997e-08	rs895330	G	C	0.206	Cigarettes smoked per day
19	41353107	0.107205	0.00560367	1.10002e-81	rs56113850	C	T	0.568	Cigarettes smoked per day
19	41305530	-0.146992	0.0166972	1.33015e-18	rs34406232	A	C	0.0259	Cigarettes smoked per day
20	61986949	0.0680938	0.00779553	2.47002e-18	rs2273500	C	T	0.159	Cigarettes smoked per day
20	31047533	0.0334848	0.00563586	2.76001e-09	rs2424888	A	G	0.405	Cigarettes smoked per day
NA	NA	NA	NA	NA	NA	NA	NA	NA	Fresh tomato intake
1	72618544	0.0110562	0.0018431	2e-09	rs2422136	A	C	0.498539	Lifetime number of sexual partners
1	53743677	-0.0118632	0.00185048	1.40001e-10	rs10788954	C	T	0.500808	Lifetime number of sexual partners
1	97136327	0.0150436	0.00241033	4.30002e-10	rs11165696	G	A	0.178261	Lifetime number of sexual partners
1	243619130	-0.0138412	0.00252654	4.30002e-08	rs35488407	G	C	0.159421	Lifetime number of sexual partners
1	44071221	-0.0133154	0.00222503	2.19999e-09	rs631248	A	G	0.779862	Lifetime number of sexual partners
1	204965657	-0.0108504	0.00188988	9.40005e-09	rs1375601	G	A	0.583565	Lifetime number of sexual partners
2	22558876	0.0120742	0.00189942	2.1e-10	rs58184964	A	G	0.384725	Lifetime number of sexual partners
2	44271496	-0.0339803	0.00572676	2.99999e-09	rs75120545	T	C	0.029816	Lifetime number of sexual partners
2	60504939	0.0141177	0.00187301	4.79954e-14	rs1512224	C	G	0.586925	Lifetime number of sexual partners
2	60138262	0.0123368	0.00187387	4.60045e-11	rs966971	T	C	0.584883	Lifetime number of sexual partners
2	77333989	0.0123369	0.00213372	7.39997e-09	rs6721925	T	A	0.256982	Lifetime number of sexual partners
2	135479980	0.0101057	0.00183214	3.50002e-08	rs6723108	T	G	0.493198	Lifetime number of sexual partners
2	76486071	0.0205438	0.00368614	2.5e-08	rs75974927	C	T	0.068091	Lifetime number of sexual partners
3	85651136	-0.0141048	0.00192538	2.39994e-13	rs34495106	G	A	0.626508	Lifetime number of sexual partners
3	174225252	0.0118795	0.00212907	2.39999e-08	rs28548534	T	C	0.250663	Lifetime number of sexual partners
3	147106319	-0.014563	0.00225061	9.79941e-11	rs2279829	T	C	0.214555	Lifetime number of sexual partners
3	117347142	0.0145636	0.00254042	9.90011e-09	rs9846870	A	C	0.837993	Lifetime number of sexual partners
3	127166397	0.0110554	0.00187293	3.59998e-09	rs28457046	C	G	0.432511	Lifetime number of sexual partners
4	106185456	-0.0156917	0.00235145	2.49977e-11	rs2726461	T	C	0.809466	Lifetime number of sexual partners
4	31141947	-0.0115477	0.00203811	1.5e-08	rs16884402	C	T	0.287745	Lifetime number of sexual partners
4	130045700	-0.0191947	0.00313452	9.09997e-10	rs542391	T	C	0.903554	Lifetime number of sexual partners
5	164619355	0.0105977	0.00191763	3.29997e-08	rs13156646	C	G	0.370436	Lifetime number of sexual partners
5	103965358	0.0117969	0.0019496	1.40001e-09	rs162057	G	T	0.661755	Lifetime number of sexual partners
5	166951962	-0.0118228	0.00193741	1e-09	rs1560660	A	G	0.648004	Lifetime number of sexual partners
5	45307926	0.0152822	0.00271124	1.7e-08	rs12655983	G	T	0.133784	Lifetime number of sexual partners
5	87822672	0.0141812	0.00186042	2.49977e-14	rs2194027	A	T	0.485236	Lifetime number of sexual partners
5	152187782	-0.0133511	0.00204673	6.89922e-11	rs55918828	T	C	0.285419	Lifetime number of sexual partners
6	151892135	0.0115545	0.00201361	9.59997e-09	rs4869737	T	C	0.699457	Lifetime number of sexual partners
6	28671343	0.0169596	0.00280338	1.5e-09	rs6908726	C	G	0.876497	Lifetime number of sexual partners
6	100126102	-0.0238146	0.004122	7.59994e-09	rs62432515	T	C	0.054548	Lifetime number of sexual partners
6	100993125	0.0124658	0.00184482	1.39991e-11	rs10782302	C	T	0.49406	Lifetime number of sexual partners
7	1895755	-0.0107319	0.00189156	1.40001e-08	rs12667600	A	C	0.39167	Lifetime number of sexual partners
7	114116881	0.0138626	0.00188125	1.69981e-13	rs7783012	A	G	0.59052	Lifetime number of sexual partners
7	3588408	-0.0122672	0.00211014	6.1e-09	rs2341580	C	T	0.257984	Lifetime number of sexual partners
7	133743393	-0.011053	0.00191038	7.19996e-09	rs1986692	G	A	0.383306	Lifetime number of sexual partners
7	115031575	-0.0103713	0.00185655	2.30001e-08	rs9641538	A	G	0.554892	Lifetime number of sexual partners
7	127286435	0.0111192	0.00187907	3.29997e-09	rs2119453	A	T	0.411568	Lifetime number of sexual partners
8	9071845	-0.0128935	0.0021938	4.20001e-09	rs2929289	T	C	0.767468	Lifetime number of sexual partners
8	65529350	-0.0223939	0.00306816	2.90001e-13	rs62521080	A	G	0.101077	Lifetime number of sexual partners
8	76749722	0.0108501	0.0019754	4e-08	rs2035166	G	A	0.679109	Lifetime number of sexual partners
10	104640052	0.0146677	0.00195067	5.50047e-14	rs12244388	A	G	0.338267	Lifetime number of sexual partners
10	134139482	0.0113431	0.00197573	9.40005e-09	rs55731932	T	C	0.325657	Lifetime number of sexual partners
10	56646290	-0.0105621	0.00185674	1.29999e-08	rs10763152	A	G	0.556017	Lifetime number of sexual partners
10	102747363	-0.0109196	0.00195744	2.39999e-08	rs3740484	T	G	0.33042	Lifetime number of sexual partners
11	112850643	0.0118226	0.00189278	4.20001e-10	rs2186707	A	T	0.386495	Lifetime number of sexual partners
12	102610368	0.0126513	0.00223569	1.5e-08	rs11111212	G	A	0.217402	Lifetime number of sexual partners
12	120164264	0.0109775	0.00184994	2.99999e-09	rs2936831	C	T	0.532591	Lifetime number of sexual partners
12	348876	-0.0118828	0.00195828	1.29999e-09	rs10774020	C	T	0.664885	Lifetime number of sexual partners
14	41052541	0.0104963	0.00190201	3.40001e-08	rs11847782	A	G	0.37727	Lifetime number of sexual partners
14	98549383	0.0149012	0.0018492	7.70016e-16	rs10782490	C	T	0.469722	Lifetime number of sexual partners
14	48559491	-0.0132939	0.00222666	2.39999e-09	rs11627454	G	A	0.222173	Lifetime number of sexual partners
14	103800071	-0.0112508	0.00206077	4.79999e-08	rs2281824	T	C	0.278722	Lifetime number of sexual partners
15	91426560	-0.0130957	0.00185782	1.80011e-12	rs4702	A	G	0.556971	Lifetime number of sexual partners
16	17610970	-0.0126766	0.00231014	4.09996e-08	rs36183315	A	G	0.208987	Lifetime number of sexual partners
16	49561498	0.0221951	0.00346078	1.40001e-10	rs8063842	A	G	0.079806	Lifetime number of sexual partners
16	72006370	-0.0138335	0.00223433	5.99998e-10	rs9922596	T	C	0.219808	Lifetime number of sexual partners
16	53845487	-0.0106289	0.00188368	1.7e-08	rs11642841	A	C	0.398237	Lifetime number of sexual partners
17	66042238	-0.0134071	0.00212477	2.80001e-10	rs62084701	T	C	0.747801	Lifetime number of sexual partners
17	43925297	-0.0142363	0.00208638	8.9002e-12	rs17690703	T	C	0.264175	Lifetime number of sexual partners
18	40505274	-0.0362238	0.00643199	1.79999e-08	rs117236391	A	G	0.0224	Lifetime number of sexual partners
18	53164762	-0.0302622	0.00415155	3.10027e-13	rs56016607	G	A	0.053136	Lifetime number of sexual partners
18	49997807	-0.0114571	0.00187956	1.09999e-09	rs1372626	A	G	0.593195	Lifetime number of sexual partners
19	18224729	-0.0116639	0.00188172	5.69994e-10	rs273512	T	C	0.404635	Lifetime number of sexual partners
NA	NA	NA	NA	NA	NA	NA	NA	NA	Vitamin E
NA	NA	NA	NA	NA	NA	NA	NA	NA	Vitamin and mineral supplements: Vitamin D
1	109817590	-0.0320708	0.00492429	4.10015e-11	rs12740374	T	G	0.221071	Saturated fatty acids
1	62963737	0.0822227	0.00427545	1.39991e-84	rs1002687	A	G	0.644748	Saturated fatty acids
1	23785760	0.037708	0.00617819	6.1e-10	rs7551124	T	C	0.875389	Saturated fatty acids
2	165528624	-0.029496	0.00419136	6.4998e-13	rs1128249	T	G	0.392034	Saturated fatty acids
2	21205502	-0.0492916	0.00486505	1.69981e-25	rs4564803	T	G	0.228167	Saturated fatty acids
2	21530659	-0.0249701	0.00417732	7.79992e-10	rs60960031	A	G	0.40286	Saturated fatty acids
2	20367135	-0.0260664	0.0041059	1.09999e-10	rs11895352	T	C	0.475398	Saturated fatty acids
2	27730940	-0.105845	0.00418118	8.4918e-143	rs1260326	C	T	0.60401	Saturated fatty acids
3	136344920	0.0265901	0.00451494	2.99999e-10	rs4678438	C	A	0.709386	Saturated fatty acids
4	3443931	-0.0274688	0.0042362	2.09991e-11	rs13108218	G	A	0.615417	Saturated fatty acids
4	88180631	0.0262768	0.00422146	2.80001e-10	rs6847980	T	G	0.376336	Saturated fatty acids
5	156443066	0.0382379	0.00426854	4.90004e-20	rs4704834	G	A	0.644056	Saturated fatty acids
6	139834012	-0.0287854	0.0042315	7.19946e-11	rs632057	G	T	0.627775	Saturated fatty acids
6	32531745	0.0291435	0.0049103	2.5e-08	rs35603463	C	T	0.566969	Saturated fatty acids
6	32587213	0.0391406	0.00421979	6.4003e-20	rs28383314	C	T	0.622939	Saturated fatty acids
6	160922870	-0.242563	0.0151692	1.29987e-57	rs117733303	G	A	0.018513	Saturated fatty acids
6	160521885	0.0498123	0.00782647	4.10015e-11	rs146203232	T	C	0.074646	Saturated fatty acids
6	161010118	-0.135858	0.00758241	5.30029e-73	rs10455872	G	A	0.078988	Saturated fatty acids
7	73020337	-0.0832736	0.00609467	5.00035e-42	rs3812316	G	C	0.129249	Saturated fatty acids
8	19893297	-0.082064	0.00665807	3.69999e-36	rs139315015	G	A	0.105288	Saturated fatty acids
8	59398461	-0.028235	0.00434191	1.2e-10	rs10504255	A	G	0.662987	Saturated fatty acids
8	126500031	-0.090598	0.00419413	4.29536e-105	rs28601761	G	C	0.420119	Saturated fatty acids
8	11689763	-0.0242497	0.00434125	3.50002e-08	rs34120986	A	G	0.371626	Saturated fatty acids
8	9185146	0.0581705	0.00679587	1.80011e-17	rs2126259	C	T	0.899169	Saturated fatty acids
9	15306292	0.0257936	0.00476717	3.89996e-08	rs10810374	C	A	0.24862	Saturated fatty acids
9	107647019	0.0425819	0.00658623	2.19989e-11	rs11789603	T	C	0.108831	Saturated fatty acids
9	107661742	-0.0369738	0.0046467	7.59976e-15	rs2740488	C	A	0.265321	Saturated fatty acids
10	93641757	-0.0217743	0.00410364	4.39997e-08	rs1890896	C	T	0.527475	Saturated fatty acids
10	112185596	-0.0241254	0.00430359	1.89998e-08	rs10884966	A	G	0.345686	Saturated fatty acids
10	5261832	-0.0401499	0.00634095	1.5e-10	rs117488242	G	A	0.131681	Saturated fatty acids
10	94823343	0.0252274	0.0041658	8.4004e-11	rs12263369	T	C	0.591563	Saturated fatty acids
11	61557803	-0.032731	0.00427946	7.8001e-15	rs102275	C	T	0.349755	Saturated fatty acids
11	116648917	-0.144632	0.0060311	1.30017e-130	rs964184	C	G	0.867229	Saturated fatty acids
11	116714293	0.16013	0.0216223	2.29985e-15	rs141469619	G	A	0.01014	Saturated fatty acids
11	75526482	-0.044704	0.00714359	8.50002e-10	rs7118569	G	C	0.090219	Saturated fatty acids
12	121420260	-0.0290957	0.00423757	1.20005e-11	rs7979473	G	A	0.612971	Saturated fatty acids
12	109904318	0.0267869	0.00409256	5.10035e-12	rs918106	T	C	0.523252	Saturated fatty acids
13	114547372	0.0259862	0.00426141	1.89998e-09	rs6602911	T	C	0.360079	Saturated fatty acids
14	24871530	0.0218835	0.00415462	3.59998e-08	rs11620783	T	C	0.431555	Saturated fatty acids
15	58678720	-0.101359	0.00431238	5.10505e-123	rs261290	C	T	0.654653	Saturated fatty acids
15	44027885	0.0937267	0.0128987	1.39991e-13	rs139974673	C	T	0.025918	Saturated fatty acids
15	58725839	0.0726336	0.00451479	7.50067e-58	rs633695	G	A	0.292348	Saturated fatty acids
16	72108093	0.0287218	0.00522617	2.39999e-08	rs2000999	A	G	0.188593	Saturated fatty acids
16	57006378	-0.0395606	0.00535883	2.29985e-13	rs11076175	G	A	0.178885	Saturated fatty acids
18	47181668	0.0514191	0.00533633	4.40048e-21	rs2156552	T	A	0.821829	Saturated fatty acids
18	47109955	0.200754	0.017878	1.10002e-30	rs77960347	G	A	0.013239	Saturated fatty acids
19	45430280	0.0602076	0.00440136	4.19952e-44	rs5112	G	C	0.533736	Saturated fatty acids
19	11197261	-0.0588191	0.00630154	5.40008e-21	rs12151108	A	G	0.119663	Saturated fatty acids
19	11346155	-0.0869586	0.0111252	1.39991e-14	rs56322906	A	G	0.035157	Saturated fatty acids
19	45424514	0.0507778	0.00539997	8.10028e-22	rs157592	C	A	0.185267	Saturated fatty acids
19	49261368	-0.0306084	0.00428547	2.70023e-12	rs739320	C	T	0.606665	Saturated fatty acids
19	19379549	-0.116939	0.00780476	3.69999e-52	rs58542926	T	C	0.074383	Saturated fatty acids
20	39179822	0.0800695	0.0120272	4.90004e-12	rs1883711	C	G	0.031191	Saturated fatty acids
1	23784965	0.0385998	0.00607001	1.09999e-10	rs534417	G	A	0.875005	Polyunsaturated fatty acids
1	109817590	-0.0589449	0.00484565	3.29989e-34	rs12740374	T	G	0.221071	Polyunsaturated fatty acids
1	55491851	-0.0356887	0.00541346	1.10002e-11	rs199717562	G	A	0.194482	Polyunsaturated fatty acids
1	62963737	0.0959946	0.00420718	1.99986e-120	rs1002687	A	G	0.644748	Polyunsaturated fatty acids
2	21319016	0.0748648	0.00579704	7.29962e-41	rs672889	G	T	0.860091	Polyunsaturated fatty acids
2	44072576	-0.0315084	0.00431374	7.29962e-14	rs4299376	T	G	0.676279	Polyunsaturated fatty acids
2	27730940	-0.0762658	0.00411631	1.59993e-77	rs1260326	C	T	0.60401	Polyunsaturated fatty acids
2	21190209	-0.084643	0.00923521	4.30031e-22	rs6547409	T	C	0.051258	Polyunsaturated fatty acids
2	20369562	-0.0321934	0.00403392	2.80027e-16	rs870526	T	C	0.521426	Polyunsaturated fatty acids
2	169828995	-0.0238966	0.00404591	1e-09	rs3770586	T	C	0.48397	Polyunsaturated fatty acids
4	69340991	0.0337639	0.00470169	4.90004e-13	rs4860948	A	T	0.244353	Polyunsaturated fatty acids
4	3443931	-0.0343116	0.00417075	1.59993e-17	rs13108218	G	A	0.615417	Polyunsaturated fatty acids
5	74472939	0.0265334	0.0041973	1.5e-10	rs7707394	A	G	0.357106	Polyunsaturated fatty acids
5	156397673	0.0456949	0.0041739	3.59998e-29	rs6882345	A	G	0.632863	Polyunsaturated fatty acids
5	74639259	0.0424902	0.00416334	2.70023e-25	rs3843482	G	T	0.373837	Polyunsaturated fatty acids
6	31180819	0.0604013	0.0097982	8.10028e-12	rs115413710	C	T	0.044303	Polyunsaturated fatty acids
6	116316882	0.0235759	0.00410926	6.4e-09	rs3822855	T	G	0.400798	Polyunsaturated fatty acids
6	160751531	-0.203104	0.0159328	2.90001e-39	rs9295128	T	G	0.016833	Polyunsaturated fatty acids
6	160986915	-0.0475077	0.00494185	3.29989e-23	rs6938647	C	A	0.782336	Polyunsaturated fatty acids
6	32587213	0.0403992	0.00415433	1.69981e-19	rs28383314	C	T	0.622939	Polyunsaturated fatty acids
6	34729158	-0.0480587	0.00692094	4.10015e-13	rs114863007	A	G	0.094543	Polyunsaturated fatty acids
7	73037366	-0.0611785	0.00501785	5.90065e-34	rs55747707	A	G	0.203615	Polyunsaturated fatty acids
8	59385919	-0.0284526	0.00426919	1.59993e-11	rs2326077	T	C	0.66326	Polyunsaturated fatty acids
8	116658583	-0.0285112	0.00450206	2e-10	rs2737245	T	G	0.278598	Polyunsaturated fatty acids
8	126506694	-0.07727	0.00418284	4.60045e-78	rs112875651	A	G	0.392346	Polyunsaturated fatty acids
8	9187242	0.0858304	0.0066974	1.29987e-38	rs1461729	G	A	0.899221	Polyunsaturated fatty acids
8	19830921	-0.0339303	0.00610477	3.09999e-08	rs10096633	T	C	0.123905	Polyunsaturated fatty acids
8	141633257	0.0291217	0.00504193	9.49992e-09	rs7831074	G	C	0.759127	Polyunsaturated fatty acids
9	107661742	-0.049166	0.004574	7.19946e-27	rs2740488	C	A	0.265321	Polyunsaturated fatty acids
9	136149711	0.0373598	0.00521074	7.39946e-14	rs115478735	T	A	0.183315	Polyunsaturated fatty acids
9	15300968	0.0320614	0.00486982	3.80014e-11	rs4008004	A	C	0.221842	Polyunsaturated fatty acids
9	107647019	0.04771	0.00648318	7.59976e-14	rs11789603	T	C	0.108831	Polyunsaturated fatty acids
10	5257647	-0.0352293	0.00558407	4.20001e-10	rs75406471	A	G	0.154684	Polyunsaturated fatty acids
11	116714293	0.125151	0.0212786	1.29999e-10	rs141469619	G	A	0.01014	Polyunsaturated fatty acids
11	61557803	-0.0974089	0.00421144	3.1989e-125	rs102275	C	T	0.349755	Polyunsaturated fatty acids
11	68562328	-0.0410344	0.00808345	3.59998e-08	rs2229738	T	C	0.066009	Polyunsaturated fatty acids
11	75474195	-0.0647308	0.00693225	8.4004e-21	rs72997616	A	C	0.094064	Polyunsaturated fatty acids
11	116648917	-0.15015	0.00593524	5.19996e-146	rs964184	C	G	0.867229	Polyunsaturated fatty acids
12	111904371	0.0268352	0.00403648	8.10028e-12	rs4766578	A	T	0.503267	Polyunsaturated fatty acids
12	121423376	-0.032523	0.00415946	1.99986e-15	rs7970695	A	G	0.620549	Polyunsaturated fatty acids
13	114547372	0.0279094	0.00419569	5.79963e-11	rs6602911	T	C	0.360079	Polyunsaturated fatty acids
15	58678720	-0.112315	0.00424505	1.1995e-157	rs261290	C	T	0.654653	Polyunsaturated fatty acids
15	58725839	0.0838432	0.0044443	1.10002e-79	rs633695	G	A	0.292348	Polyunsaturated fatty acids
16	15139594	-0.029365	0.00408638	1.29987e-12	rs34955778	C	T	0.419966	Polyunsaturated fatty acids
16	56991363	0.0559719	0.00430633	7.19946e-41	rs183130	T	C	0.324072	Polyunsaturated fatty acids
16	67976320	-0.0638502	0.011169	1.09999e-08	rs4986970	T	A	0.033926	Polyunsaturated fatty acids
17	45781799	0.0239181	0.00404085	7.59994e-10	rs4561509	A	G	0.502276	Polyunsaturated fatty acids
18	47158234	0.0738115	0.00523016	3.80014e-46	rs9304381	T	C	0.818434	Polyunsaturated fatty acids
18	47109955	0.276962	0.017596	5.70033e-58	rs77960347	G	A	0.013239	Polyunsaturated fatty acids
19	11346155	-0.104445	0.0109466	2.19989e-21	rs56322906	A	G	0.035157	Polyunsaturated fatty acids
19	50016748	0.0427981	0.00727468	4.39997e-09	rs59774409	T	C	0.083062	Polyunsaturated fatty acids
19	11147526	-0.102018	0.0193941	2.90001e-08	rs73013176	C	T	0.011277	Polyunsaturated fatty acids
19	11190534	-0.0922557	0.00631055	6.70039e-50	rs142158911	A	G	0.116705	Polyunsaturated fatty acids
19	19379549	-0.152376	0.00767948	1.50003e-91	rs58542926	T	C	0.074383	Polyunsaturated fatty acids
19	45397512	0.0212466	0.00404793	4.60002e-08	rs157585	C	A	0.458555	Polyunsaturated fatty acids
19	45413233	-0.169688	0.00742914	3.69828e-118	rs1065853	T	G	0.080578	Polyunsaturated fatty acids
20	34150207	-0.0324241	0.00581303	1.2e-08	rs2378390	A	G	0.140871	Polyunsaturated fatty acids
20	39179822	0.09328	0.0118393	9.49948e-17	rs1883711	C	G	0.031191	Polyunsaturated fatty acids
20	43042364	-0.0717226	0.0117677	1.6e-09	rs1800961	T	C	0.030192	Polyunsaturated fatty acids
22	21916272	-0.0288301	0.00526871	2.30001e-08	rs5754102	A	C	0.183245	Polyunsaturated fatty acids
22	50868669	0.0234318	0.00415401	3.50002e-08	rs9616847	T	A	0.388327	Polyunsaturated fatty acids
1	177855517	0.0116767	0.00198419	4e-09	rs516636	A	C	0.208913	Coffee intake
1	96274668	0.0122025	0.00184972	4.19952e-11	rs4615895	A	G	0.740926	Coffee intake
2	637498	0.0165558	0.0021386	9.79941e-15	rs13387939	A	C	0.828363	Coffee intake
2	27742603	0.0132935	0.00165695	1e-15	rs780093	C	T	0.615839	Coffee intake
2	49368391	0.01035	0.00186429	2.80001e-08	rs12989746	T	G	0.249928	Coffee intake
2	62780440	-0.0133431	0.00236585	1.7e-08	rs1527961	C	T	0.1349	Coffee intake
4	17424930	0.00985502	0.00175623	2e-08	rs2597805	T	C	0.682463	Coffee intake
4	106075498	0.00998689	0.00166052	1.79999e-09	rs2189234	G	T	0.617795	Coffee intake
5	87943710	0.0149472	0.00221005	1.29987e-11	rs13163336	A	C	0.15761	Coffee intake
5	7391462	-0.0113972	0.00170562	2.39994e-11	rs12514566	A	G	0.337107	Coffee intake
6	51179260	-0.0106317	0.00170743	4.79999e-10	rs2465037	A	C	0.343017	Coffee intake
6	98312143	-0.00945121	0.0016218	5.60003e-09	rs1338549	G	T	0.533932	Coffee intake
6	108983527	0.0108577	0.00177995	1.09999e-09	rs9398171	T	C	0.71064	Coffee intake
7	17570479	-0.0160639	0.00244429	5.00035e-11	rs73075167	T	A	0.12918	Coffee intake
7	32930597	0.00913864	0.00166468	4e-08	rs7811609	T	C	0.374746	Coffee intake
7	75615006	0.0199509	0.00178517	5.40008e-29	rs1057868	T	C	0.284986	Coffee intake
7	17284577	0.039072	0.00167288	1.1995e-120	rs4410790	C	T	0.632141	Coffee intake
7	73037956	0.0184292	0.00237033	7.50067e-15	rs34060476	G	A	0.133855	Coffee intake
8	110443480	-0.00915347	0.00162895	1.89998e-08	rs6469262	C	T	0.564966	Coffee intake
8	33790200	-0.0254259	0.00431659	3.89996e-09	rs78267637	G	C	0.038115	Coffee intake
8	109128653	-0.0111372	0.00185374	1.89998e-09	rs442355	C	G	0.254435	Coffee intake
9	27953724	-0.00939786	0.00164159	1e-08	rs10119174	C	G	0.571035	Coffee intake
10	135315795	0.0359086	0.00617871	6.19998e-09	rs117810762	A	G	0.017881	Coffee intake
12	11316437	-0.0147305	0.00217536	1.29987e-11	rs61928609	C	A	0.835328	Coffee intake
15	75027880	0.0464708	0.00182733	1.09901e-142	rs2472297	T	C	0.262883	Coffee intake
15	75174251	-0.0310299	0.00551601	1.89998e-08	rs117968677	A	G	0.024207	Coffee intake
16	70927078	0.0105333	0.00173692	1.29999e-09	rs8056750	T	C	0.359129	Coffee intake
16	53800954	0.0185426	0.00164436	1.69981e-29	rs1421085	C	T	0.40357	Coffee intake
17	46155786	-0.0103075	0.00187872	4.09996e-08	rs62064918	T	C	0.244545	Coffee intake
17	60150383	0.0128864	0.00223845	8.60003e-09	rs57918684	A	G	0.154747	Coffee intake
17	17845800	-0.0108602	0.00164162	3.69999e-11	rs7224815	T	A	0.407832	Coffee intake
18	40950954	-0.0113533	0.00169853	2.29985e-11	rs630194	C	T	0.343374	Coffee intake
18	55032486	-0.00890339	0.00161917	3.79997e-08	rs1942965	C	T	0.504585	Coffee intake
18	57852587	0.0173461	0.00189543	5.60015e-20	rs476828	C	T	0.237409	Coffee intake
19	41353107	0.0126667	0.00163351	8.9002e-15	rs56113850	C	T	0.578109	Coffee intake
19	18495908	0.0104504	0.00187898	2.69998e-08	rs75347775	A	G	0.244531	Coffee intake
20	45840459	0.0104106	0.00166919	4.49997e-10	rs6063085	C	A	0.373473	Coffee intake
20	62891820	0.0103704	0.00163929	2.5e-10	rs6062682	T	C	0.464546	Coffee intake
22	41215672	-0.0107777	0.00183597	4.30002e-09	rs13054099	C	T	0.261004	Coffee intake
22	24870527	-0.0451683	0.00680848	3.29989e-11	rs17842490	G	A	0.014248	Coffee intake
7	147862900	0.00758738	0.0438255	7.59994e-09	rs2906294	A	C	0.215047	Fried potatoes intake
1	109817838	0.0415388	0.00498637	4.90004e-17	rs660240	C	T	0.78472	Total fatty acids
1	234873275	0.0247614	0.00413065	2.80001e-10	rs822928	C	A	0.529652	Total fatty acids
1	23784965	0.0406902	0.00617429	2.29985e-11	rs534417	G	A	0.875005	Total fatty acids
1	62963737	0.0956754	0.00427945	1.39959e-115	rs1002687	A	G	0.644748	Total fatty acids
2	21530659	-0.0278871	0.00418174	9.79941e-12	rs60960031	A	G	0.40286	Total fatty acids
2	165528624	-0.0283834	0.0041958	4.60045e-12	rs1128249	T	G	0.392034	Total fatty acids
2	21205502	-0.0618056	0.00487019	3.90032e-38	rs4564803	T	G	0.228167	Total fatty acids
2	27730940	-0.105262	0.00418561	5.49541e-142	rs1260326	C	T	0.60401	Total fatty acids
2	20367135	-0.0306453	0.00411024	3.69999e-14	rs11895352	T	C	0.475398	Total fatty acids
3	136218930	0.0269549	0.00452256	4.70002e-10	rs900048	T	C	0.709498	Total fatty acids
4	3443931	-0.0350121	0.00424122	1.9002e-17	rs13108218	G	A	0.615417	Total fatty acids
4	69340991	0.0277274	0.00478113	5.19996e-09	rs4860948	A	T	0.244353	Total fatty acids
4	87976359	0.0265429	0.00420437	2.39999e-10	rs1471251	T	A	0.397125	Total fatty acids
5	74655726	0.0327904	0.00423158	6.89922e-15	rs3846663	T	C	0.373934	Total fatty acids
5	156443066	0.0455628	0.00427368	1e-27	rs4704834	G	A	0.644056	Total fatty acids
6	31556581	0.0331655	0.00468347	2.39999e-10	rs1052248	A	T	0.257967	Total fatty acids
6	139834012	-0.0282063	0.00423575	1.29999e-10	rs632057	G	T	0.627775	Total fatty acids
6	31230111	0.0482976	0.00870023	3.59998e-09	rs2894196	A	T	0.05927	Total fatty acids
6	160922870	-0.245469	0.0151844	2.60016e-59	rs117733303	G	A	0.018513	Total fatty acids
6	160543148	0.0544423	0.00805375	2.99985e-12	rs12208357	T	C	0.069981	Total fatty acids
6	161010118	-0.133182	0.00759001	4.79954e-71	rs10455872	G	A	0.078988	Total fatty acids
6	32590501	0.0430572	0.00416696	6.09958e-24	rs9271573	C	A	0.593631	Total fatty acids
7	73020337	-0.0953505	0.00610221	1.10002e-54	rs3812316	G	C	0.129249	Total fatty acids
8	9185146	0.0682732	0.0068035	8.60003e-24	rs2126259	C	T	0.899169	Total fatty acids
8	126500031	-0.0916513	0.00419883	2.79898e-108	rs28601761	G	C	0.420119	Total fatty acids
8	116658583	-0.0273167	0.00457622	3.40001e-09	rs2737245	T	G	0.278598	Total fatty acids
8	19733244	-0.0273032	0.00499581	1.6e-08	rs1561748	C	G	0.267454	Total fatty acids
8	59385919	-0.0290739	0.00433952	1.39991e-11	rs2326077	T	C	0.66326	Total fatty acids
8	19819724	-0.0935988	0.00680096	2.39994e-44	rs328	G	C	0.100283	Total fatty acids
9	107647019	0.0421868	0.00659383	3.29989e-11	rs11789603	T	C	0.108831	Total fatty acids
9	15306292	0.027923	0.00477267	2.30001e-09	rs10810374	C	A	0.24862	Total fatty acids
9	107661742	-0.0405969	0.00465206	1.29987e-17	rs2740488	C	A	0.265321	Total fatty acids
10	5247784	-0.0355698	0.00568206	2.59998e-10	rs3829125	G	C	0.154275	Total fatty acids
10	94797973	-0.024615	0.00418259	1.79999e-10	rs2478236	A	G	0.403809	Total fatty acids
10	93641757	-0.0212848	0.00410856	4.20001e-08	rs1890896	C	T	0.527475	Total fatty acids
10	112185596	-0.0239557	0.00430875	1.29999e-08	rs10884966	A	G	0.345686	Total fatty acids
11	61557803	-0.0249637	0.00428425	1.79999e-09	rs102275	C	T	0.349755	Total fatty acids
11	116648917	-0.177732	0.00603784	6.99842e-197	rs964184	C	G	0.867229	Total fatty acids
11	117156893	-0.111353	0.0208448	2.30001e-08	rs1047964	T	G	0.010067	Total fatty acids
11	75474195	-0.049584	0.00705208	1.99986e-12	rs72997616	A	C	0.094064	Total fatty acids
11	116714293	0.188841	0.0216465	1.10002e-20	rs141469619	G	A	0.01014	Total fatty acids
12	109878115	0.0275896	0.0042588	3.59998e-11	rs7973253	G	A	0.367276	Total fatty acids
12	121420260	-0.0304932	0.00424275	7.50067e-13	rs7979473	G	A	0.612971	Total fatty acids
12	4384844	-0.087757	0.0159392	4.90004e-08	rs76895963	G	T	0.020559	Total fatty acids
13	114547372	0.0290301	0.0042668	1.69981e-11	rs6602911	T	C	0.360079	Total fatty acids
15	58678720	-0.101643	0.00431779	4.39542e-124	rs261290	C	T	0.654653	Total fatty acids
15	58725839	0.0751319	0.00452046	3.80014e-62	rs633695	G	A	0.292348	Total fatty acids
15	44027885	0.0999231	0.0129149	2.19989e-15	rs139974673	C	T	0.025918	Total fatty acids
16	72108093	0.0307415	0.00523262	2.30001e-09	rs2000999	A	G	0.188593	Total fatty acids
16	57006378	-0.0446946	0.00536544	5.79963e-17	rs11076175	G	A	0.178885	Total fatty acids
18	47181668	0.0573396	0.00534276	1.10002e-26	rs2156552	T	A	0.821829	Total fatty acids
18	47109955	0.222077	0.0178996	7.29962e-37	rs77960347	G	A	0.013239	Total fatty acids
19	19379549	-0.138985	0.00781252	1.9002e-73	rs58542926	T	C	0.074383	Total fatty acids
19	45424514	0.0653329	0.00540533	6.89922e-35	rs157592	C	A	0.185267	Total fatty acids
19	49248052	-0.0260782	0.00411995	4.30002e-10	rs838146	T	C	0.500186	Total fatty acids
19	45430280	0.0736669	0.00440573	1.59993e-65	rs5112	G	C	0.533736	Total fatty acids
19	50016759	-0.0337329	0.0058485	2.80001e-09	rs142385484	T	C	0.14742	Total fatty acids
19	11346155	-0.0928273	0.0111362	2.09991e-16	rs56322906	A	G	0.035157	Total fatty acids
19	11190534	-0.0702936	0.00641988	2.70023e-28	rs142158911	A	G	0.116705	Total fatty acids
20	39179822	0.0887091	0.0120419	1.50003e-14	rs1883711	C	G	0.031191	Total fatty acids
21	40569508	0.0220704	0.00424587	3.89996e-08	rs62222988	C	T	0.373895	Total fatty acids
22	50868669	0.0245777	0.0042244	1.5e-08	rs9616847	T	A	0.388327	Total fatty acids
17	1657653	0.1854	0.0304	1.04201e-09	rs1057335	A	G	0.1824	Alzheimer's disease
19	44730553	0.6313	0.0661	1.21395e-21	rs10425146	T	G	0.03304	Alzheimer's disease
19	45359667	0.7791	0.1136	6.86752e-12	rs41289514	G	A	0.01152	Alzheimer's disease
19	45410002	1.1633	0.0329	1e-200	rs769449	A	G	0.1651	Alzheimer's disease
19	45345787	0.3452	0.0396	2.70271e-18	rs111371860	T	A	0.09859	Alzheimer's disease
19	45444566	0.2284	0.0242	4.06537e-21	rs112784534	T	G	0.3763	Alzheimer's disease
2	190407500	0.163174	0.0258952	2.99999e-10	rs115380467	A	G	0.023327	Liver iron content
2	190518610	0.0606348	0.0091617	3.59998e-11	rs7577758	T	C	0.765592	Liver iron content
6	25344987	0.229607	0.0127649	2.39994e-72	rs2690093	C	G	0.099843	Liver iron content
6	29751129	-0.105453	0.0103456	2.09991e-24	rs9258357	C	T	0.837601	Liver iron content
6	28984623	0.147887	0.0197807	7.59976e-14	rs115180879	T	C	0.038754	Liver iron content
6	32409056	-0.0564575	0.00887923	2e-10	rs9268652	G	A	0.754044	Liver iron content
6	25918225	0.549155	0.0145254	1e-200	rs80215559	C	T	0.075379	Liver iron content
6	32632200	-0.0565237	0.0102586	3.59998e-08	rs141127771	A	G	0.259487	Liver iron content
22	37462936	0.0900707	0.00780504	8.30042e-31	rs855791	G	A	0.563822	Liver iron content
2	26922855	-0.00682217	0.00113808	2.04428e-09	rs1275977	A	G	0.658663	High blood pressure
4	81181072	0.00851555	0.00119171	8.97635e-13	rs10857147	T	A	0.292191	High blood pressure
5	127857493	0.00648601	0.00111013	5.146e-09	rs17677603	G	A	0.394587	High blood pressure
11	100682388	-0.00663816	0.00119896	3.08688e-08	rs12801715	C	G	0.283564	High blood pressure
15	91437388	0.00796579	0.00116357	7.61027e-12	rs2521501	T	A	0.322313	High blood pressure
20	8622480	-0.00726008	0.00112412	1.0595e-10	rs6039216	C	T	0.361293	High blood pressure
1	56962821	-0.144965	0.0255686	1.43001e-08	rs17114036	G	A	0.0886571	Coronary heart disease
1	109822166	0.106715	0.0169259	2.89001e-10	rs599839	A	G	0.777432	Coronary heart disease
2	203880992	-0.13869	0.0206229	1.75995e-11	rs2351524	C	T	0.87687	Coronary heart disease
3	138119952	0.108439	0.019636	3.34003e-08	rs2306374	C	T	0.180387	Coronary heart disease
3	15648004	0.142119	0.0252631	1.84999e-08	rs7651039	C	T	0.542966	Coronary heart disease
6	12903435	-0.0997862	0.0145058	6.02976e-12	rs4714955	T	C	0.355717	Coronary heart disease
6	161010118	0.27787	0.038112	3.08035e-13	rs10455872	G	A	0.062342	Coronary heart disease
6	72193707	-0.0795946	0.0141883	2.01999e-08	rs9351814	C	A	0.380828	Coronary heart disease
6	134214525	-0.103209	0.0156807	4.63981e-11	rs12190287	G	C	0.377421	Coronary heart disease
7	129663496	-0.0905122	0.0151329	2.21998e-09	rs11556924	T	C	0.375852	Coronary heart disease
9	22119195	0.226084	0.019183	4.6302e-32	rs1333045	C	T	0.5301	Coronary heart disease
11	116648917	-0.12596	0.0204991	8.01992e-10	rs964184	C	G	0.868004	Coronary heart disease
15	79029723	-0.0990217	0.016288	1.21001e-09	rs2219939	A	G	0.76021	Coronary heart disease
19	11163601	-0.127428	0.0208429	9.72994e-10	rs1122608	T	G	0.2345	Coronary heart disease
21	35599128	0.163991	0.0262564	4.21998e-10	rs9982601	T	C	0.151395	Coronary heart disease
6	32681530	0.8689	0.065	1.05512e-40	rs3957146	C	T	0.1197	disorders of glucose regulation and pancreatic internal secretion
6	32789739	1.1303	0.0935	1.29092e-33	rs73410774	T	G	0.05438	disorders of glucose regulation and pancreatic internal secretion
6	31472862	0.2865	0.0444	1.088e-10	rs3131640	T	A	0.5721	disorders of glucose regulation and pancreatic internal secretion
1	32197257	0.0160455	0.00246944	8.17147e-11	rs3766823	A	G	0.171635	Body fat percentage
1	113128931	-0.0140614	0.00230256	1.01735e-09	rs12724928	C	T	0.205376	Body fat percentage
1	209236818	-0.0105787	0.00191716	3.43321e-08	rs9803921	A	C	0.382249	Body fat percentage
1	47690438	0.0112583	0.00189253	2.70377e-09	rs2984618	T	G	0.416855	Body fat percentage
1	49757268	-0.0150756	0.00199255	3.85922e-14	rs241459	C	A	0.680281	Body fat percentage
1	84353839	0.0119642	0.00201774	3.04145e-09	rs28726372	C	T	0.307814	Body fat percentage
1	156223056	0.0219425	0.0037721	5.99474e-09	rs75854315	A	G	0.0656378	Body fat percentage
1	195052937	-0.0122415	0.00192578	2.06471e-10	rs4657796	C	T	0.376564	Body fat percentage
1	201800511	0.0160146	0.00196518	3.67621e-16	rs2678204	G	T	0.341813	Body fat percentage
1	77967523	0.0161982	0.00233218	3.77746e-12	rs12049202	T	C	0.198651	Body fat percentage
1	98327133	0.0162428	0.00265283	9.20322e-10	rs75641275	C	A	0.143946	Body fat percentage
1	149995265	0.0175719	0.00196171	3.34041e-19	rs67807996	A	G	0.401994	Body fat percentage
1	177889025	0.0273917	0.00229406	7.41481e-33	rs539515	C	A	0.207529	Body fat percentage
1	1590521	-0.0133428	0.00211773	2.97016e-10	rs79113395	A	G	0.265449	Body fat percentage
1	8482078	0.0119918	0.0018893	2.19543e-10	rs301806	T	C	0.584225	Body fat percentage
1	42787805	0.0121015	0.00216155	2.16371e-08	rs2487585	G	A	0.754597	Body fat percentage
1	62570321	-0.0137428	0.00188658	3.23594e-13	rs1013293	A	G	0.433339	Body fat percentage
1	96940371	0.0140692	0.00189798	1.24022e-13	rs2038646	G	C	0.598633	Body fat percentage
1	219668252	-0.0193895	0.00188709	9.23422e-25	rs1538742	A	C	0.569585	Body fat percentage
1	66417145	0.0109491	0.00187135	4.89362e-09	rs11208779	C	G	0.531674	Body fat percentage
1	72814617	0.02037	0.00233621	2.8132e-18	rs1460940	A	G	0.801745	Body fat percentage
1	110154688	0.0454815	0.00589198	1.17382e-14	rs17024393	C	T	0.0257993	Body fat percentage
1	190294726	-0.0105722	0.00187564	1.736e-08	rs815163	C	T	0.561603	Body fat percentage
1	243584345	-0.0168353	0.00266966	2.86418e-10	rs12037698	A	G	0.141878	Body fat percentage
2	27039792	-0.0106367	0.0018718	1.32776e-08	rs12475388	A	G	0.486748	Body fat percentage
2	165539661	0.0194567	0.00189989	1.31009e-24	rs6717858	C	T	0.403398	Body fat percentage
2	198146381	0.0122624	0.00193	2.10615e-10	rs2043016	T	C	0.375877	Body fat percentage
2	417167	-0.0495541	0.00433655	3.10242e-30	rs62106258	C	T	0.0484669	Body fat percentage
2	67837553	-0.0119956	0.00188959	2.18077e-10	rs2861685	C	T	0.411371	Body fat percentage
2	121471046	-0.0103882	0.00188382	3.50131e-08	rs11685627	A	G	0.48454	Body fat percentage
2	193791720	0.0102828	0.00186123	3.3021e-08	rs7570258	C	T	0.509268	Body fat percentage
2	230627955	0.0163971	0.00200726	3.1232e-16	rs35882248	T	C	0.314642	Body fat percentage
2	47283557	-0.0147766	0.00229029	1.10634e-10	rs2436772	A	G	0.208771	Body fat percentage
2	48541003	-0.0124569	0.0022323	2.40315e-08	rs4547574	T	A	0.225874	Body fat percentage
2	58935282	-0.0141033	0.00188732	7.8759e-14	rs4671328	G	T	0.552555	Body fat percentage
2	166144850	-0.013105	0.00222887	4.11434e-09	rs12477385	T	G	0.2273	Body fat percentage
2	181568007	-0.0125742	0.00194128	9.3519e-11	rs12622267	G	A	0.3672	Body fat percentage
2	24562699	-0.0190216	0.00333343	1.15545e-08	rs2702123	C	T	0.0853962	Body fat percentage
2	25158008	0.0241683	0.0018597	1.32069e-38	rs713586	C	T	0.489512	Body fat percentage
2	59307725	-0.0152536	0.00190419	1.14578e-15	rs6545714	A	G	0.601551	Body fat percentage
2	100838157	-0.0121832	0.00189793	1.37158e-10	rs12619178	T	C	0.402922	Body fat percentage
2	104412924	0.0104249	0.0018904	3.49695e-08	rs72820274	A	G	0.41876	Body fat percentage
2	113101920	0.0134742	0.002372	1.34382e-08	rs58360798	C	T	0.191016	Body fat percentage
2	175238924	-0.0134582	0.00239797	1.99793e-08	rs72917533	C	T	0.186273	Body fat percentage
2	610603	0.025643	0.00248587	6.04784e-25	rs2867131	C	T	0.829971	Body fat percentage
2	36780549	0.0128454	0.00202917	2.44833e-10	rs10172196	A	G	0.304839	Body fat percentage
2	136407479	-0.014693	0.00222929	4.37925e-11	rs1446585	G	A	0.228006	Body fat percentage
2	212278940	0.0128643	0.00212711	1.46998e-09	rs7591494	A	G	0.261436	Body fat percentage
2	227062080	-0.0155751	0.00198593	4.42283e-15	rs952227	G	A	0.673163	Body fat percentage
2	228980358	0.0131612	0.00196353	2.04739e-11	rs10209821	T	C	0.341092	Body fat percentage
3	84139974	-0.0236749	0.00373253	2.25819e-10	rs114712833	T	C	0.0671295	Body fat percentage
3	85898626	-0.0151469	0.00198708	2.49115e-14	rs62261725	G	A	0.327437	Body fat percentage
3	108120184	0.0112212	0.00201945	2.75353e-08	rs6792984	T	C	0.308285	Body fat percentage
3	183537759	-0.012235	0.00196599	4.87326e-10	rs2606228	C	A	0.642769	Body fat percentage
3	49920571	0.0181875	0.00186325	1.66418e-22	rs9843653	C	T	0.514555	Body fat percentage
3	131717795	0.0163508	0.00231244	1.54348e-12	rs7613261	T	A	0.204563	Body fat percentage
3	35667057	0.0128602	0.00193087	2.73653e-11	rs13062093	G	T	0.366444	Body fat percentage
3	64718258	0.0134874	0.0020921	1.14377e-10	rs2371767	C	G	0.273109	Body fat percentage
3	70656304	0.0110786	0.00196359	1.68202e-08	rs13062660	C	T	0.338985	Body fat percentage
3	71681487	-0.0112417	0.0018887	2.64996e-09	rs7630228	C	T	0.435046	Body fat percentage
3	153673681	0.0115308	0.00188814	1.01676e-09	rs1568489	G	A	0.574397	Body fat percentage
3	12392272	0.0298437	0.00285006	1.18195e-25	rs7649970	T	C	0.120866	Body fat percentage
3	94038085	-0.0155182	0.00186248	7.97627e-17	rs1454687	G	C	0.515055	Body fat percentage
3	99356361	-0.0216475	0.0038924	2.67713e-08	rs114295766	T	A	0.0697799	Body fat percentage
3	123093541	-0.0127943	0.00193195	3.53753e-11	rs2124499	C	G	0.368767	Body fat percentage
3	141178979	0.0124345	0.00190463	6.64967e-11	rs2042864	C	T	0.404211	Body fat percentage
3	194902608	-0.0180601	0.00312299	7.34649e-09	rs62285233	A	G	0.102336	Body fat percentage
4	960081	-0.0145244	0.00243999	2.64113e-09	rs4690324	A	G	0.821582	Body fat percentage
4	4990298	0.0109096	0.001873	5.7277e-09	rs4450871	G	A	0.4414	Body fat percentage
4	137094048	-0.0119372	0.00190055	3.37031e-10	rs1724557	A	C	0.58831	Body fat percentage
4	45182527	0.0194334	0.0018825	5.58599e-25	rs10938397	G	A	0.434075	Body fat percentage
4	67803263	-0.0136603	0.00226473	1.62387e-09	rs2318543	G	A	0.782495	Body fat percentage
4	18329824	0.0137966	0.00187097	1.6592e-13	rs2192527	G	A	0.464952	Body fat percentage
4	56276334	0.0128758	0.00186977	5.73588e-12	rs11943456	C	T	0.46153	Body fat percentage
4	80812960	0.0130709	0.00195399	2.24543e-11	rs6847975	A	G	0.356005	Body fat percentage
4	83208957	-0.0111276	0.00186863	2.60423e-09	rs13109830	G	A	0.458762	Body fat percentage
4	89706643	-0.0134445	0.00187245	6.9775e-13	rs987469	G	C	0.460673	Body fat percentage
4	130731284	-0.0112519	0.00195439	8.55697e-09	rs4864201	C	T	0.6533	Body fat percentage
4	25342606	-0.0131536	0.00223891	4.23175e-09	rs56203712	G	A	0.238079	Body fat percentage
4	28489339	-0.0150818	0.00269226	2.12178e-08	rs73213484	T	A	0.139056	Body fat percentage
4	103198082	0.0362684	0.00339161	1.10205e-26	rs13135092	G	A	0.0832342	Body fat percentage
4	140874760	-0.0132408	0.00193437	7.66126e-12	rs809955	A	G	0.366632	Body fat percentage
5	74472939	-0.0135868	0.00194302	2.70334e-12	rs7707394	A	G	0.354316	Body fat percentage
5	107496102	-0.0160885	0.0024324	3.74024e-11	rs40071	C	T	0.179293	Body fat percentage
5	153518766	-0.0115299	0.00187082	7.14431e-10	rs815611	A	G	0.552303	Body fat percentage
5	158011435	-0.0165342	0.00221467	8.30233e-14	rs2914231	C	G	0.234279	Body fat percentage
5	50864788	0.0132352	0.00191375	4.65908e-12	rs6861649	C	T	0.607485	Body fat percentage
5	75015242	-0.0172924	0.00194487	6.06876e-19	rs2112347	G	T	0.359214	Body fat percentage
5	124536677	-0.0197217	0.00352571	2.22469e-08	rs75846784	G	T	0.0785931	Body fat percentage
5	139080745	0.0156688	0.00263643	2.79776e-09	rs13174863	G	A	0.148208	Body fat percentage
5	87682877	-0.0147198	0.0022912	1.32483e-10	rs7442885	G	C	0.210104	Body fat percentage
5	63020706	0.012187	0.00186369	6.19441e-11	rs1503526	C	T	0.479184	Body fat percentage
5	87986314	0.0237918	0.00274578	4.54046e-18	rs34483452	A	C	0.135156	Body fat percentage
5	95593462	0.0112473	0.00198551	1.47397e-08	rs6875585	C	A	0.669998	Body fat percentage
5	105774098	0.0108693	0.00188246	7.74926e-09	rs11742930	T	C	0.566428	Body fat percentage
5	127406259	0.0126699	0.00216309	4.70934e-09	rs6888037	T	G	0.751706	Body fat percentage
5	170532105	0.0147507	0.00209615	1.96698e-12	rs245775	G	A	0.728826	Body fat percentage
6	26211146	-0.0242776	0.00209893	6.16737e-31	rs9358912	T	G	0.27022	Body fat percentage
6	33771673	-0.0135027	0.00221825	1.15112e-09	rs2281819	A	T	0.2294	Body fat percentage
6	34735883	0.0240561	0.00230591	1.78033e-25	rs3736896	C	T	0.204605	Body fat percentage
6	112259163	-0.0256209	0.00422764	1.35997e-09	rs62414900	T	C	0.0516134	Body fat percentage
6	129517483	-0.0132234	0.0022829	6.94624e-09	rs6925197	T	C	0.213776	Body fat percentage
6	50935513	0.0231796	0.00249121	1.35332e-20	rs1928185	C	T	0.168441	Body fat percentage
6	108865663	-0.014181	0.00230701	7.90934e-10	rs6927268	G	T	0.204921	Body fat percentage
6	12142817	-0.011725	0.00193539	1.3781e-09	rs10947793	G	A	0.373604	Body fat percentage
6	40369081	0.0155172	0.00197283	3.68893e-15	rs34045288	T	C	0.335903	Body fat percentage
6	98429337	0.0173426	0.00190508	8.8044e-20	rs9320823	C	T	0.601901	Body fat percentage
6	127048230	0.0156168	0.00224266	3.3243e-12	rs111743285	T	C	0.222481	Body fat percentage
6	164105984	0.0111427	0.00202113	3.52826e-08	rs4709745	C	T	0.305441	Body fat percentage
6	97947755	-0.0135376	0.00211698	1.60987e-10	rs10499014	G	C	0.26787	Body fat percentage
6	143193971	-0.0146267	0.00244598	2.23501e-09	rs72995085	C	T	0.177337	Body fat percentage
6	31606756	-0.0206057	0.00276685	9.54553e-14	rs2178899	T	A	0.129898	Body fat percentage
6	51809081	0.0108029	0.00195884	3.49148e-08	rs2499468	A	C	0.652736	Body fat percentage
7	2913891	0.015286	0.00262476	5.75811e-09	rs73035223	G	A	0.148535	Body fat percentage
7	77422583	0.0107456	0.00190078	1.57569e-08	rs6973656	G	A	0.396582	Body fat percentage
7	95140031	-0.0144201	0.00263209	4.29062e-08	rs17704028	T	C	0.147133	Body fat percentage
7	99141373	-0.0236879	0.0039045	1.30614e-09	rs10278040	A	G	0.0606882	Body fat percentage
7	3125220	0.0150172	0.00271076	3.0297e-08	rs4722398	T	C	0.135663	Body fat percentage
7	39326478	-0.0133503	0.00198033	1.57109e-11	rs4549685	T	C	0.330375	Body fat percentage
7	50697051	-0.0124028	0.00214437	7.30668e-09	rs6948959	A	G	0.743925	Body fat percentage
7	70038969	0.0131514	0.00189636	4.06818e-12	rs4718964	T	G	0.412194	Body fat percentage
7	75081418	-0.0139264	0.00189131	1.79721e-13	rs58862095	T	C	0.419757	Body fat percentage
7	150542711	-0.0109725	0.00199535	3.82103e-08	rs6977416	A	G	0.331226	Body fat percentage
7	2078981	-0.0168241	0.00258415	7.50067e-11	rs56226325	T	C	0.153377	Body fat percentage
7	27202289	-0.0157427	0.0022901	6.2431e-12	rs10259620	G	A	0.787171	Body fat percentage
7	32347335	-0.0115735	0.00192941	1.99379e-09	rs215614	A	G	0.628329	Body fat percentage
7	130466854	-0.0144028	0.00186199	1.03562e-14	rs972283	G	A	0.509677	Body fat percentage
7	112953480	-0.0111783	0.00187476	2.48617e-09	rs1701820	A	G	0.550656	Body fat percentage
8	30863938	-0.0134343	0.00201836	2.81709e-11	rs10954772	C	T	0.685712	Body fat percentage
8	116671848	0.0173632	0.00206612	4.3401e-17	rs4876611	G	A	0.715809	Body fat percentage
8	21975521	0.0117578	0.00187269	3.42153e-10	rs11786089	G	A	0.456852	Body fat percentage
8	25666169	0.0115801	0.00203777	1.32651e-08	rs59104534	T	C	0.301112	Body fat percentage
8	73443198	-0.0171708	0.00206542	9.32825e-17	rs12679106	T	G	0.711341	Body fat percentage
8	78876126	-0.0112795	0.00203894	3.16796e-08	rs1486921	T	C	0.297004	Body fat percentage
8	4813459	0.0149442	0.00239752	4.57552e-10	rs11782341	G	A	0.188513	Body fat percentage
8	77226919	0.0143788	0.00187827	1.93286e-14	rs10100245	A	G	0.56644	Body fat percentage
8	126493746	0.0118546	0.00202549	4.84128e-09	rs2954033	G	A	0.697459	Body fat percentage
9	92187178	0.0140943	0.00187698	5.97035e-14	rs12339822	G	A	0.5432	Body fat percentage
9	16739763	-0.0153953	0.00194705	2.64545e-15	rs10756798	T	C	0.645026	Body fat percentage
9	96430747	0.0123803	0.00214054	7.31223e-09	rs2398861	G	A	0.256599	Body fat percentage
9	16587758	0.0248644	0.00381925	7.51104e-11	rs1927626	T	C	0.936314	Body fat percentage
9	129702842	-0.0107118	0.00193735	3.22151e-08	rs11790018	G	C	0.36865	Body fat percentage
9	15862077	-0.0209884	0.00187633	4.83838e-29	rs10732335	C	A	0.443788	Body fat percentage
9	28414625	0.0156916	0.00198646	2.81384e-15	rs17770336	T	C	0.323821	Body fat percentage
9	124640841	-0.0111218	0.00190848	5.6295e-09	rs4503172	T	C	0.607824	Body fat percentage
10	96023077	-0.0161613	0.00187993	8.23569e-18	rs57866767	C	T	0.432354	Body fat percentage
10	120398369	-0.0104468	0.00188729	3.10864e-08	rs4752183	G	T	0.571726	Body fat percentage
10	72428283	0.016798	0.00211532	2.01002e-15	rs10999460	T	C	0.265951	Body fat percentage
10	88096047	0.0115263	0.00187202	7.41583e-10	rs10887578	C	G	0.502263	Body fat percentage
10	99793865	-0.0129056	0.00187616	6.04923e-12	rs10883026	T	C	0.520437	Body fat percentage
10	118778079	-0.0144338	0.00223594	1.08096e-10	rs10886022	C	A	0.766266	Body fat percentage
10	21830104	0.017988	0.00197988	1.03848e-19	rs11012732	G	A	0.331106	Body fat percentage
10	33970319	0.0143728	0.00259655	3.10864e-08	rs16934748	C	T	0.151594	Body fat percentage
10	76848524	0.0117781	0.00189763	5.41527e-10	rs2002023	T	C	0.407707	Body fat percentage
10	126418782	0.010755	0.0018838	1.13608e-08	rs11245344	T	C	0.570426	Body fat percentage
10	16773864	0.0112809	0.00202312	2.4632e-08	rs7094644	A	G	0.674176	Body fat percentage
10	133978962	-0.012733	0.00188751	1.523e-11	rs2172131	C	T	0.580636	Body fat percentage
11	27709630	0.020321	0.0019915	1.92176e-24	rs61888762	G	C	0.322009	Body fat percentage
11	1483177	-0.0225144	0.00402486	2.22285e-08	rs1881505	C	T	0.942104	Body fat percentage
11	8690718	-0.0137824	0.00208966	4.24424e-11	rs11042030	C	T	0.274009	Body fat percentage
11	13349781	-0.0122742	0.00194845	2.99027e-10	rs10766077	A	G	0.365106	Body fat percentage
11	43693110	0.0172488	0.00200511	7.83971e-18	rs35060985	A	G	0.316828	Body fat percentage
11	65294799	0.0126056	0.00225547	2.28686e-08	rs1783541	T	C	0.218469	Body fat percentage
11	66060546	-0.0149054	0.00200819	1.15372e-13	rs479018	A	G	0.333201	Body fat percentage
11	10075215	0.011868	0.0018616	1.82995e-10	rs4284389	T	C	0.499012	Body fat percentage
11	27487992	0.011958	0.0021283	1.92695e-08	rs11030016	T	C	0.740646	Body fat percentage
11	130796248	0.0114446	0.00187181	9.71561e-10	rs7933085	G	A	0.509195	Body fat percentage
11	134517234	-0.0186581	0.0025034	9.13692e-14	rs73041988	G	T	0.16616	Body fat percentage
11	47529947	0.0234727	0.00189106	2.27667e-35	rs7124681	A	C	0.408057	Body fat percentage
11	90473957	-0.0116587	0.00207879	2.04357e-08	rs10830566	G	A	0.278192	Body fat percentage
11	112832813	-0.01337	0.00210387	2.08752e-10	rs4547132	T	C	0.266593	Body fat percentage
11	118941596	0.0116743	0.00190342	8.61668e-10	rs7925100	A	G	0.396337	Body fat percentage
12	89771903	0.0146934	0.00187124	4.09921e-15	rs704061	C	T	0.452703	Body fat percentage
12	108618630	-0.0175211	0.00211902	1.36144e-16	rs3764002	T	C	0.261039	Body fat percentage
12	2157925	0.0127358	0.00226222	1.80597e-08	rs10774018	C	G	0.217907	Body fat percentage
12	3341510	-0.0219468	0.00314694	3.08603e-12	rs10848835	C	G	0.0972438	Body fat percentage
12	17007584	-0.0574879	0.0105432	4.96707e-08	rs79535757	T	A	0.00819546	Body fat percentage
12	97925364	0.0172863	0.0028967	2.41074e-09	rs59066241	G	T	0.118268	Body fat percentage
12	50256063	0.0189962	0.00193836	1.13214e-22	rs12367809	T	C	0.368275	Body fat percentage
12	54420098	0.012171	0.00193993	3.52387e-10	rs4759318	T	C	0.3622	Body fat percentage
12	108165360	0.0125795	0.0019357	8.11335e-11	rs2111281	C	A	0.36592	Body fat percentage
12	122482416	-0.0148867	0.00259569	9.75124e-09	rs11043298	A	T	0.177685	Body fat percentage
12	124409502	0.0191054	0.00200266	1.43747e-21	rs7133378	A	G	0.317373	Body fat percentage
12	120867798	-0.0348085	0.00482068	5.18561e-13	rs76929617	G	A	0.0388598	Body fat percentage
12	123076778	0.016177	0.00211875	2.26204e-14	rs7972728	A	C	0.73741	Body fat percentage
13	20305992	0.0162053	0.00265379	1.01979e-09	rs9551991	C	T	0.143839	Body fat percentage
13	31012904	0.0133849	0.00212675	3.10599e-10	rs1928496	T	C	0.742388	Body fat percentage
13	54453811	0.0160514	0.00230771	3.51884e-12	rs7982447	C	T	0.206408	Body fat percentage
13	111969728	0.0128139	0.00193011	3.16446e-11	rs525101	C	T	0.371963	Body fat percentage
13	28011963	0.0117383	0.00196894	2.49833e-09	rs1218822	A	G	0.662041	Body fat percentage
13	33381721	-0.0110847	0.00187618	3.46362e-09	rs56399737	T	C	0.448781	Body fat percentage
13	79580919	0.0127196	0.00193484	4.90569e-11	rs1441264	A	G	0.591866	Body fat percentage
13	99113230	-0.0148362	0.00205098	4.70977e-13	rs7139583	C	A	0.289937	Body fat percentage
13	112221296	0.0136103	0.0018875	5.57699e-13	rs9522279	T	C	0.425038	Body fat percentage
13	86352708	-0.0111762	0.00201309	2.82983e-08	rs12583872	C	A	0.309733	Body fat percentage
14	79890677	0.0198907	0.00228266	2.95121e-18	rs2370982	T	C	0.215336	Body fat percentage
14	33292743	-0.0125561	0.00187337	2.05353e-11	rs2239647	C	A	0.551791	Body fat percentage
14	75263775	0.0102685	0.00186575	3.72237e-08	rs878206	G	A	0.542473	Body fat percentage
14	103246470	-0.0134756	0.0019726	8.4217e-12	rs3803286	G	A	0.666379	Body fat percentage
14	69753369	0.0120472	0.00194722	6.14427e-10	rs12890931	G	T	0.363463	Body fat percentage
14	93118229	-0.0144504	0.00238437	1.35859e-09	rs117068593	T	C	0.189341	Body fat percentage
14	59402590	-0.0163082	0.00249525	6.34162e-11	rs61975142	A	G	0.167226	Body fat percentage
14	94023972	0.0138061	0.00194084	1.13397e-12	rs6575340	A	G	0.637416	Body fat percentage
14	62361021	0.0123142	0.00209693	4.29744e-09	rs217672	C	A	0.272013	Body fat percentage
15	52260107	0.0286098	0.00499744	1.03595e-08	rs117632017	A	G	0.0391416	Body fat percentage
15	68089618	-0.020299	0.00229589	9.49074e-19	rs16951304	C	T	0.206692	Body fat percentage
15	78012688	-0.0125813	0.00210141	2.13875e-09	rs11856579	A	G	0.268192	Body fat percentage
15	84557450	-0.0204763	0.00207252	5.12625e-23	rs17296856	C	A	0.281961	Body fat percentage
15	89415247	-0.016498	0.0021025	4.27957e-15	rs3817428	G	C	0.267231	Body fat percentage
15	31680016	0.0119627	0.00209733	1.17298e-08	rs8042404	A	G	0.270723	Body fat percentage
15	73431600	0.0134616	0.00187405	6.8281e-13	rs2415142	G	T	0.549902	Body fat percentage
15	92573639	-0.0130365	0.0022725	9.66563e-09	rs7498044	A	G	0.218661	Body fat percentage
15	99222509	-0.0137721	0.00222761	6.31801e-10	rs56803094	G	A	0.227111	Body fat percentage
15	41456374	0.0125094	0.00211711	3.45096e-09	rs11852419	T	A	0.261831	Body fat percentage
16	4015729	0.0165566	0.00192099	6.79673e-18	rs879620	T	C	0.615276	Body fat percentage
16	24726237	0.012178	0.00188443	1.03162e-10	rs12103006	G	A	0.570767	Body fat percentage
16	89535888	-0.0173246	0.00278328	4.8356e-10	rs55637757	T	C	0.133438	Body fat percentage
16	64707204	-0.0157082	0.00266294	3.66463e-09	rs78801969	T	C	0.142231	Body fat percentage
16	406427	-0.0113803	0.00195115	5.46085e-09	rs12926311	C	G	0.355425	Body fat percentage
16	28868962	0.0235124	0.00189907	3.37365e-35	rs62037365	G	C	0.402132	Body fat percentage
16	31011183	-0.0162391	0.00192772	3.65342e-17	rs4889606	G	A	0.376469	Body fat percentage
16	69549749	-0.0169461	0.0019107	7.4114e-19	rs11866219	C	A	0.583662	Body fat percentage
16	4940023	0.0116064	0.00194094	2.23651e-09	rs2660241	C	T	0.36282	Body fat percentage
16	53802494	0.0395226	0.00189805	3.10313e-96	rs11642015	T	C	0.40236	Body fat percentage
17	47090785	-0.0132846	0.00198844	2.37848e-11	rs11079849	T	C	0.327359	Body fat percentage
17	78757626	-0.0128721	0.00199954	1.21571e-10	rs11150745	G	A	0.319489	Body fat percentage
17	4801163	0.011376	0.00202757	2.01688e-08	rs7774	A	C	0.309138	Body fat percentage
17	42290015	0.0180974	0.00220419	2.21157e-16	rs2855818	A	G	0.236531	Body fat percentage
17	52938468	0.0147373	0.00265212	2.74998e-08	rs62072006	C	A	0.145009	Body fat percentage
17	1835482	-0.023527	0.0025796	7.52489e-20	rs4790841	T	C	0.154867	Body fat percentage
17	21280185	-0.0125968	0.00201061	3.72881e-10	rs9902386	G	T	0.677151	Body fat percentage
17	34866546	-0.0124024	0.00186566	2.98126e-11	rs2306593	T	C	0.488522	Body fat percentage
17	65836001	0.0232969	0.00234944	3.57602e-23	rs80135947	C	A	0.195339	Body fat percentage
18	21080859	-0.0152601	0.00187773	4.42079e-16	rs1893659	A	C	0.463084	Body fat percentage
18	58048295	-0.0262411	0.00337338	7.33838e-15	rs57636386	C	T	0.0834151	Body fat percentage
18	13163903	0.0118891	0.00204568	6.186e-09	rs11873650	G	A	0.297262	Body fat percentage
18	40788387	-0.0148542	0.00196406	3.94821e-14	rs2052607	A	G	0.344774	Body fat percentage
18	1840658	0.0152365	0.00269219	1.51911e-08	rs7238896	G	A	0.140717	Body fat percentage
18	45923482	0.013184	0.00212967	5.99819e-10	rs8087074	T	G	0.261119	Body fat percentage
18	57850422	0.0229814	0.00219391	1.13475e-25	rs538656	T	G	0.234928	Body fat percentage
19	18806668	-0.0128971	0.0019032	1.23282e-11	rs2003476	C	T	0.407079	Body fat percentage
19	33977206	0.0182802	0.00203212	2.36102e-19	rs28483178	G	C	0.303189	Body fat percentage
19	46182304	-0.0225756	0.00234974	7.46621e-22	rs10423928	A	T	0.19349	Body fat percentage
19	18207397	0.0190841	0.00197417	4.19662e-22	rs55714539	C	A	0.342691	Body fat percentage
19	18460956	-0.0150436	0.00213857	2.00493e-12	rs113230003	A	G	0.260185	Body fat percentage
19	45411941	-0.0178118	0.00256392	3.73508e-12	rs429358	C	T	0.156331	Body fat percentage
19	4050424	-0.0181336	0.0023931	3.53346e-14	rs72976986	A	G	0.191187	Body fat percentage
19	47562509	0.0107802	0.00191731	1.88322e-08	rs7259070	C	T	0.599006	Body fat percentage
20	62370349	0.0135525	0.00198516	8.69161e-12	rs1056441	C	T	0.673163	Body fat percentage
20	47450063	-0.0127871	0.00201541	2.23218e-10	rs34417222	T	C	0.310458	Body fat percentage
20	25449887	0.0138628	0.00191642	4.70977e-13	rs11474838	G	T	0.432734	Body fat percentage
20	39832628	0.013987	0.0023272	1.85477e-09	rs17265513	C	T	0.199974	Body fat percentage
21	46488959	-0.0295385	0.00411564	7.13346e-13	rs76040172	A	G	0.0544397	Body fat percentage
21	40553535	0.0144098	0.00254958	1.58862e-08	rs79478789	C	A	0.159216	Body fat percentage
22	38599364	-0.0162016	0.00188801	9.4189e-18	rs4821764	A	G	0.581428	Body fat percentage
22	48874412	0.0103417	0.0018665	3.01495e-08	rs10854853	T	G	0.458065	Body fat percentage
22	31176281	0.0127056	0.00231171	3.88419e-08	rs136308	T	C	0.204381	Body fat percentage
1	23732762	0.0106526	0.00140326	7.29962e-16	rs10753556	G	A	0.875176	Sex hormone-binding globulin levels
1	27021913	-0.0782265	0.00308292	7.29458e-150	rs114165349	C	G	0.023432	Sex hormone-binding globulin levels
1	91569329	-0.00591955	0.0010263	3.59998e-08	rs164895	A	T	0.712504	Sex hormone-binding globulin levels
1	93032467	0.0112896	0.00113796	4.30031e-23	rs6422513	A	G	0.792962	Sex hormone-binding globulin levels
1	168033258	-0.00679941	0.00121845	8e-09	rs77187510	G	T	0.190134	Sex hormone-binding globulin levels
1	184672098	-0.0288182	0.00336763	1e-19	rs78444298	A	G	0.019622	Sex hormone-binding globulin levels
1	197990538	0.0124463	0.00200832	3.29997e-10	rs143780053	G	C	0.056844	Sex hormone-binding globulin levels
1	213961900	0.00825231	0.00162415	4.70002e-08	rs10864070	A	G	0.090477	Sex hormone-binding globulin levels
1	226426337	0.00715319	0.000958429	1.80011e-14	rs1870927	A	T	0.621002	Sex hormone-binding globulin levels
1	235395595	0.0101811	0.00140826	1.20005e-13	rs138755456	C	T	0.123643	Sex hormone-binding globulin levels
1	23824647	0.00795571	0.00102174	8.4004e-17	rs71514237	T	G	0.693886	Sex hormone-binding globulin levels
1	107614003	-0.0236552	0.000983434	5.10505e-133	rs1730862	A	G	0.656743	Sex hormone-binding globulin levels
1	150314457	0.0235786	0.00353911	1.09999e-10	rs146199089	A	G	0.018535	Sex hormone-binding globulin levels
1	171063262	-0.00764997	0.000940547	7.00003e-17	rs12059956	A	G	0.417008	Sex hormone-binding globulin levels
1	197126649	-0.0139887	0.00126431	1.69981e-28	rs4639796	A	G	0.1599	Sex hormone-binding globulin levels
1	214355392	-0.0115575	0.000966425	3.40017e-34	rs2196943	A	G	0.640722	Sex hormone-binding globulin levels
1	219727779	0.00918505	0.00099411	1.69981e-20	rs3001032	C	T	0.31974	Sex hormone-binding globulin levels
1	2444414	0.00564802	0.000964462	8.19993e-10	rs7535528	A	G	0.371898	Sex hormone-binding globulin levels
1	11160674	-0.00704437	0.00109676	2.19999e-10	rs2791644	T	C	0.766148	Sex hormone-binding globulin levels
1	93711782	-0.00521454	0.000929553	9.40005e-09	rs3754186	A	T	0.502431	Sex hormone-binding globulin levels
1	110230138	-0.0130053	0.00120692	2.60016e-27	rs28549287	A	G	0.774153	Sex hormone-binding globulin levels
1	154589232	0.0119807	0.000927617	1.9002e-41	rs9427104	T	C	0.478719	Sex hormone-binding globulin levels
1	203510048	0.00506857	0.000928613	3.59998e-08	rs6691427	C	G	0.488447	Sex hormone-binding globulin levels
1	205062361	-0.00622048	0.000954143	1.50003e-11	rs10900446	A	G	0.383523	Sex hormone-binding globulin levels
1	9993359	0.00911906	0.00169408	2.1e-08	rs182698541	C	T	0.082201	Sex hormone-binding globulin levels
1	35888147	-0.010482	0.00160006	1.69981e-12	rs1211184	C	T	0.092455	Sex hormone-binding globulin levels
1	153954812	-0.0257668	0.00498969	1.89998e-08	rs113430755	C	T	0.013842	Sex hormone-binding globulin levels
1	200265618	0.00677993	0.00120484	3.89996e-09	rs7540115	C	A	0.81893	Sex hormone-binding globulin levels
1	220970028	0.0120603	0.00101329	1.99986e-34	rs2642438	G	A	0.702672	Sex hormone-binding globulin levels
1	16510894	0.0116575	0.000939315	9.79941e-36	rs36086195	T	C	0.580061	Sex hormone-binding globulin levels
1	39345358	0.0114154	0.00174185	9.60064e-12	rs6703810	C	T	0.077505	Sex hormone-binding globulin levels
1	54877103	-0.00581188	0.000972101	2.80001e-09	rs213494	T	C	0.650085	Sex hormone-binding globulin levels
1	150958836	-0.0129483	0.00125973	5.00035e-26	rs267733	G	A	0.161186	Sex hormone-binding globulin levels
2	42510018	-0.0322807	0.00323118	1.39991e-25	rs6736913	G	A	0.979052	Sex hormone-binding globulin levels
2	48585506	-0.00623852	0.00106888	5.49997e-10	rs72820427	T	C	0.253168	Sex hormone-binding globulin levels
2	205373721	-0.0144571	0.00227434	8.99912e-12	rs10208512	G	A	0.043652	Sex hormone-binding globulin levels
2	208440724	0.0120416	0.00119703	2.29985e-25	rs2551644	T	A	0.185775	Sex hormone-binding globulin levels
2	227101309	-0.0134911	0.000969251	1e-46	rs2972145	C	T	0.646361	Sex hormone-binding globulin levels
2	11708833	0.00607304	0.000974717	1e-12	rs9287732	C	G	0.654444	Sex hormone-binding globulin levels
2	20363074	-0.00776514	0.000931828	2.70023e-17	rs35633876	T	G	0.484425	Sex hormone-binding globulin levels
2	64906295	-0.0214141	0.00105906	8.69961e-97	rs6546096	G	A	0.737559	Sex hormone-binding globulin levels
2	70537173	-0.0179681	0.00187254	5.19996e-23	rs6758199	T	C	0.06672	Sex hormone-binding globulin levels
2	148591228	0.00694534	0.00102134	3.59998e-12	rs12989083	G	A	0.297247	Sex hormone-binding globulin levels
2	180456182	0.00544261	0.000933358	2.19999e-09	rs13000027	C	A	0.463984	Sex hormone-binding globulin levels
2	71459295	0.00745207	0.00110762	1.29987e-12	rs11682797	A	T	0.227287	Sex hormone-binding globulin levels
2	97155208	0.0056803	0.00103822	2.1e-09	rs11164095	T	C	0.279373	Sex hormone-binding globulin levels
2	112263087	0.00615994	0.00109085	4.30002e-09	rs1375045	A	G	0.244525	Sex hormone-binding globulin levels
2	178091822	-0.00890692	0.00145384	2.19999e-10	rs13035806	A	G	0.115083	Sex hormone-binding globulin levels
2	27527265	-0.00701781	0.00109634	8.49963e-12	rs13031661	C	T	0.399673	Sex hormone-binding globulin levels
2	32816089	0.0157922	0.002457	5.89997e-10	rs72787511	C	G	0.037414	Sex hormone-binding globulin levels
2	58935282	0.00665777	0.00093964	1.39991e-14	rs4671328	G	T	0.551105	Sex hormone-binding globulin levels
2	165528876	0.0137302	0.000948724	6.4003e-53	rs13389219	T	C	0.393331	Sex hormone-binding globulin levels
2	219699999	-0.0194062	0.00239072	5.50047e-17	rs78058190	A	G	0.05039	Sex hormone-binding globulin levels
2	234294791	-0.00692948	0.000994393	1.99986e-12	rs838716	C	G	0.679471	Sex hormone-binding globulin levels
2	27598097	0.0349309	0.00095436	1e-200	rs4665972	C	T	0.606705	Sex hormone-binding globulin levels
2	61658685	0.00883344	0.00142258	6.4998e-11	rs13410306	T	C	0.121127	Sex hormone-binding globulin levels
2	111881810	-0.0158735	0.00195389	7.89951e-18	rs72948328	T	C	0.060315	Sex hormone-binding globulin levels
2	121337280	0.00726612	0.00127075	5.1e-09	rs9677933	T	C	0.158759	Sex hormone-binding globulin levels
2	191564893	-0.00965978	0.0010935	1.59993e-18	rs13427019	A	T	0.237535	Sex hormone-binding globulin levels
2	220052334	-0.00566476	0.000999584	9.69996e-09	rs78757437	A	T	0.533507	Sex hormone-binding globulin levels
2	220081416	-0.0241376	0.00380418	1.5e-10	rs57467915	A	G	0.015008	Sex hormone-binding globulin levels
2	223430985	-0.00684645	0.00134304	2.30001e-08	rs4674669	T	C	0.861336	Sex hormone-binding globulin levels
3	39195260	0.00703452	0.00119064	2e-10	rs784504	C	G	0.811478	Sex hormone-binding globulin levels
3	86842652	0.00586211	0.000956996	1.29999e-08	rs59662471	T	C	0.384695	Sex hormone-binding globulin levels
3	150097635	-0.0143542	0.00184077	2.60016e-16	rs9844972	C	G	0.071297	Sex hormone-binding globulin levels
3	12622623	0.00813913	0.000970232	9.30037e-18	rs9849171	C	G	0.359394	Sex hormone-binding globulin levels
3	196190893	0.0079925	0.00104544	3.40017e-15	rs13094241	G	T	0.728123	Sex hormone-binding globulin levels
3	46744134	-0.00553355	0.00103659	7.69999e-09	rs7431776	C	T	0.710664	Sex hormone-binding globulin levels
3	52536308	-0.00747347	0.00131286	9.29994e-10	rs758801	C	A	0.852412	Sex hormone-binding globulin levels
3	82010368	-0.00501742	0.000942383	1.89998e-08	rs9968070	A	G	0.430837	Sex hormone-binding globulin levels
3	135932359	-0.0311993	0.00111062	4.19759e-182	rs687339	T	C	0.772241	Sex hormone-binding globulin levels
3	169481271	0.00677081	0.00105544	1.6e-10	rs12696304	G	C	0.264919	Sex hormone-binding globulin levels
3	172294500	-0.0347016	0.0028043	3.69999e-36	rs79287178	A	G	0.031369	Sex hormone-binding globulin levels
3	185371172	-0.00716432	0.000939704	1.39991e-16	rs57158761	G	A	0.436312	Sex hormone-binding globulin levels
3	12393125	0.0183443	0.00142776	1.29987e-37	rs1801282	G	C	0.120477	Sex hormone-binding globulin levels
3	24520283	0.0141084	0.00104018	1.99986e-46	rs6792725	G	A	0.692989	Sex hormone-binding globulin levels
3	56655202	-0.00628257	0.000970787	6.79986e-13	rs9823108	A	C	0.361587	Sex hormone-binding globulin levels
3	123090360	0.00544312	0.00105179	1.2e-08	rs34970607	A	G	0.267359	Sex hormone-binding globulin levels
3	129721303	0.00621419	0.0010149	1.40001e-10	rs9823118	A	G	0.690333	Sex hormone-binding globulin levels
3	49779906	-0.0111705	0.000993856	3.59998e-30	rs13086465	T	C	0.323493	Sex hormone-binding globulin levels
3	70684583	0.00533655	0.000940121	7.00003e-09	rs4974310	T	C	0.570804	Sex hormone-binding globulin levels
3	101105268	0.0117836	0.00185679	1.59993e-11	rs2176887	T	C	0.931532	Sex hormone-binding globulin levels
3	105406468	-0.00756575	0.00113284	1.20005e-12	rs13315174	A	G	0.21627	Sex hormone-binding globulin levels
3	122164156	0.0073248	0.00126906	2.1e-09	rs12636106	T	C	0.160706	Sex hormone-binding globulin levels
4	3536176	0.00622932	0.00100618	1.79999e-10	rs2073503	G	C	0.31079	Sex hormone-binding globulin levels
4	17946432	-0.00765908	0.00105921	4.49987e-13	rs2724475	C	T	0.738354	Sex hormone-binding globulin levels
4	49323313	-0.00583648	0.00113206	2.90001e-08	rs3958042	A	G	0.557322	Sex hormone-binding globulin levels
4	52927113	0.00509246	0.000944982	8.40001e-09	rs999634	A	C	0.578489	Sex hormone-binding globulin levels
4	88203828	-0.0188174	0.00093959	7.29962e-95	rs13150068	G	A	0.436765	Sex hormone-binding globulin levels
4	88417350	-0.00660904	0.00109216	8.40001e-10	rs10026753	G	A	0.23945	Sex hormone-binding globulin levels
4	144359490	-0.0242456	0.0029797	7.00003e-17	rs28925904	T	C	0.025016	Sex hormone-binding globulin levels
4	77197651	0.0124772	0.000959954	1.9002e-38	rs28507491	A	G	0.376693	Sex hormone-binding globulin levels
4	120106766	-0.00987901	0.00140571	1.9002e-13	rs7678138	A	G	0.125514	Sex hormone-binding globulin levels
4	157664231	0.00818131	0.000997454	4.10015e-16	rs4568281	A	G	0.320207	Sex hormone-binding globulin levels
4	3401678	0.0101833	0.00136904	7.29962e-14	rs73193388	T	C	0.134281	Sex hormone-binding globulin levels
4	69491284	0.0174528	0.00112043	1.99986e-57	rs4860987	T	A	0.259901	Sex hormone-binding globulin levels
4	104119587	0.00994915	0.00116582	2.09991e-17	rs2276975	T	C	0.198659	Sex hormone-binding globulin levels
4	159834474	0.0178018	0.00150241	8.80035e-32	rs78890745	A	G	0.108823	Sex hormone-binding globulin levels
4	3001689	0.0196616	0.00267817	8.69961e-15	rs56257546	C	G	0.03241	Sex hormone-binding globulin levels
4	100029145	-0.0135762	0.000983228	8.49963e-44	rs2602856	A	C	0.661738	Sex hormone-binding globulin levels
4	3443931	-0.0228387	0.000965556	9.2045e-129	rs13108218	G	A	0.617195	Sex hormone-binding globulin levels
4	23887454	0.00774863	0.00102077	1.99986e-13	rs2970877	G	T	0.29679	Sex hormone-binding globulin levels
4	69538180	0.0131911	0.000932549	6.70039e-48	rs7696472	A	G	0.475105	Sex hormone-binding globulin levels
4	110766064	0.0210199	0.00331694	3.29997e-10	rs148827772	G	A	0.022653	Sex hormone-binding globulin levels
4	129043614	0.00640738	0.000976581	1.2e-10	rs3733321	T	G	0.645892	Sex hormone-binding globulin levels
4	148981496	-0.0107007	0.00107079	1.10002e-26	rs10027275	C	G	0.741386	Sex hormone-binding globulin levels
4	171040797	0.0116742	0.00149974	4.90004e-15	rs189595752	G	A	0.108012	Sex hormone-binding globulin levels
5	1283755	-0.0058458	0.0011651	4.90004e-08	rs72709458	T	C	0.206807	Sex hormone-binding globulin levels
5	56228040	-0.0111779	0.00175611	6.4003e-11	rs138611541	C	T	0.076277	Sex hormone-binding globulin levels
5	127367998	0.00996602	0.00108383	1.9002e-20	rs6860245	C	G	0.24761	Sex hormone-binding globulin levels
5	158027575	-0.00956351	0.00111316	2.09991e-18	rs1650548	C	G	0.232485	Sex hormone-binding globulin levels
5	176730775	0.00521737	0.00104383	7.29995e-09	rs6879874	T	A	0.723805	Sex hormone-binding globulin levels
5	67714246	-0.00590913	0.000963769	1.80011e-11	rs4976033	G	A	0.401117	Sex hormone-binding globulin levels
5	137802404	0.00773245	0.000940229	4.40048e-16	rs11743810	T	C	0.559677	Sex hormone-binding globulin levels
5	156802909	0.0124343	0.00206822	1.2e-10	rs11957006	G	C	0.053915	Sex hormone-binding globulin levels
5	158600346	0.00551143	0.00100459	4.79999e-09	rs6556402	A	G	0.683941	Sex hormone-binding globulin levels
5	57392079	0.0128002	0.00235061	9.29994e-09	rs72753349	T	C	0.041317	Sex hormone-binding globulin levels
5	74656539	0.00634641	0.000952297	8.60003e-13	rs12916	C	T	0.399812	Sex hormone-binding globulin levels
5	78531337	0.00534406	0.000953635	1.5e-08	rs1316753	C	G	0.393659	Sex hormone-binding globulin levels
5	122650224	0.00552402	0.000943844	4.79999e-09	rs10041660	C	T	0.505226	Sex hormone-binding globulin levels
5	53301571	-0.0167882	0.00147804	3.29989e-30	rs185406435	G	A	0.113209	Sex hormone-binding globulin levels
5	55804552	-0.0166779	0.00111188	6.79986e-51	rs40270	C	A	0.772709	Sex hormone-binding globulin levels
5	112382137	0.00559904	0.000934249	1.7e-09	rs4073358	T	C	0.505635	Sex hormone-binding globulin levels
5	133864599	-0.00595598	0.00094641	5.30029e-11	rs329122	A	G	0.419528	Sex hormone-binding globulin levels
5	61538487	-0.0050641	0.000945332	4.90004e-09	rs6449592	T	A	0.576398	Sex hormone-binding globulin levels
5	72888280	0.007067	0.00103519	4.70002e-12	rs2544654	T	G	0.715551	Sex hormone-binding globulin levels
6	41672639	-0.00608748	0.00106125	2.39999e-09	rs6458236	G	A	0.266738	Sex hormone-binding globulin levels
6	19381386	-0.00702148	0.000966951	1e-13	rs10946313	C	T	0.369612	Sex hormone-binding globulin levels
6	43757896	-0.00736547	0.000936435	6.79986e-16	rs998584	A	C	0.481752	Sex hormone-binding globulin levels
6	108926496	-0.00498142	0.00096625	4.09996e-08	rs2802295	G	A	0.626919	Sex hormone-binding globulin levels
6	111124343	0.0063237	0.00108278	2.5e-09	rs802685	C	T	0.245476	Sex hormone-binding globulin levels
6	25873184	0.00982479	0.00105335	1e-21	rs1408270	G	A	0.268131	Sex hormone-binding globulin levels
6	36638175	-0.00582628	0.000972259	2.80001e-10	rs4714001	A	G	0.639245	Sex hormone-binding globulin levels
6	151686905	-0.00537676	0.000971888	8.99995e-10	rs11155787	T	C	0.639803	Sex hormone-binding globulin levels
6	160769811	0.0161164	0.000936554	1.69981e-76	rs668871	T	C	0.469214	Sex hormone-binding globulin levels
6	34185012	-0.0229067	0.0025967	5.50047e-20	rs10807139	C	T	0.966619	Sex hormone-binding globulin levels
6	41703041	-0.0146741	0.00107519	1.69981e-43	rs6939861	A	G	0.261971	Sex hormone-binding globulin levels
6	130381246	-0.00935087	0.00100817	3.10027e-21	rs7451021	C	T	0.689032	Sex hormone-binding globulin levels
6	7231843	-0.0145332	0.00150463	4.60045e-23	rs9379084	A	G	0.115589	Sex hormone-binding globulin levels
6	31697957	-0.0159203	0.00131561	1e-29	rs9267551	G	C	0.852257	Sex hormone-binding globulin levels
6	32610976	-0.00962367	0.0013342	2.19989e-14	rs9492	C	A	0.1827	Sex hormone-binding globulin levels
6	98513032	-0.00522411	0.000952269	6.59994e-09	rs3004179	G	A	0.598618	Sex hormone-binding globulin levels
6	163743994	-0.00650282	0.0010159	1.10002e-11	rs6940266	G	C	0.373011	Sex hormone-binding globulin levels
7	15964238	0.00669561	0.00109274	3.09999e-08	rs12699758	C	A	0.760706	Sex hormone-binding globulin levels
7	17998418	0.00529286	0.000935975	4.20001e-10	rs10273476	A	G	0.485795	Sex hormone-binding globulin levels
7	44199142	-0.00752687	0.00128469	1.09999e-08	rs1799831	T	C	0.156329	Sex hormone-binding globulin levels
7	46265136	0.00696831	0.00101556	4.90004e-13	rs1352084	C	A	0.699196	Sex hormone-binding globulin levels
7	100516003	0.0156353	0.00118143	2.09991e-40	rs10278546	C	A	0.194709	Sex hormone-binding globulin levels
7	130585553	0.0109559	0.00101714	5.70033e-29	rs157935	G	T	0.303391	Sex hormone-binding globulin levels
7	77168277	0.00606054	0.00101635	9.3994e-11	rs62476229	G	A	0.304949	Sex hormone-binding globulin levels
7	86978014	0.0155279	0.00252872	2.30001e-09	rs80073355	A	T	0.035804	Sex hormone-binding globulin levels
7	97920623	0.0349643	0.00119995	1.49968e-195	rs7015	G	A	0.814829	Sex hormone-binding globulin levels
7	99208899	0.0163952	0.00187046	3.59998e-19	rs10238028	G	A	0.06694	Sex hormone-binding globulin levels
7	156154582	-0.00472531	0.000973153	4.79999e-08	rs10228820	A	G	0.375028	Sex hormone-binding globulin levels
7	1986738	-0.00755574	0.000960559	1.29987e-15	rs11765639	A	G	0.387275	Sex hormone-binding globulin levels
7	86670075	0.01472	0.00256735	2e-09	rs189513097	G	T	0.03615	Sex hormone-binding globulin levels
7	129663496	0.00881671	0.000955934	1.80011e-19	rs11556924	T	C	0.389246	Sex hormone-binding globulin levels
7	44808650	0.00965503	0.0018192	4e-08	rs56077345	C	G	0.071179	Sex hormone-binding globulin levels
7	111624089	-0.0187541	0.00317281	4.30002e-08	rs149092986	C	T	0.023891	Sex hormone-binding globulin levels
7	1010801	-0.00873972	0.00142199	1.40001e-10	rs71538127	G	C	0.122801	Sex hormone-binding globulin levels
7	26397239	0.0052143	0.00093427	1.09999e-08	rs1534696	A	C	0.540009	Sex hormone-binding globulin levels
7	72878044	0.00634799	0.00114127	8.70001e-09	rs35797675	G	T	0.216616	Sex hormone-binding globulin levels
7	74088118	-0.0113892	0.00214293	1.7e-09	rs148084628	A	G	0.049868	Sex hormone-binding globulin levels
7	81568750	-0.0110537	0.00105916	6.20012e-27	rs1229498	G	T	0.723401	Sex hormone-binding globulin levels
7	101906354	0.00658656	0.000963632	5.40008e-12	rs10245356	T	C	0.619315	Sex hormone-binding globulin levels
7	116358044	-0.00606101	0.00093826	6.00067e-11	rs38855	G	A	0.47078	Sex hormone-binding globulin levels
7	150490431	0.00579368	0.000943906	5.89997e-09	rs2072442	G	C	0.572869	Sex hormone-binding globulin levels
7	150498245	0.0167483	0.00148658	4.60045e-33	rs114949263	C	T	0.111267	Sex hormone-binding globulin levels
8	36847115	-0.007293	0.00125341	1.40001e-08	rs10110651	C	T	0.166138	Sex hormone-binding globulin levels
8	59392324	0.0114853	0.000988608	3.10027e-31	rs9297994	A	G	0.664177	Sex hormone-binding globulin levels
8	64702385	0.00517404	0.000943835	1.7e-08	rs13264909	T	A	0.429215	Sex hormone-binding globulin levels
8	81473835	0.0260632	0.0018976	2.70023e-45	rs117921873	G	A	0.066622	Sex hormone-binding globulin levels
8	116960729	-0.00878515	0.000957762	3.19963e-22	rs7828742	G	A	0.599363	Sex hormone-binding globulin levels
8	145680456	0.00954694	0.000935583	9.20026e-27	rs13251458	A	G	0.470873	Sex hormone-binding globulin levels
8	42334511	0.0106142	0.000971346	1.50003e-30	rs12543287	C	G	0.371432	Sex hormone-binding globulin levels
8	57122215	-0.00780744	0.00138656	7.39997e-09	rs72656010	C	T	0.131306	Sex hormone-binding globulin levels
8	72498067	-0.0105721	0.00160586	6.70039e-12	rs150449323	C	T	0.094088	Sex hormone-binding globulin levels
8	81824131	0.0103037	0.000953429	3.29989e-26	rs56024084	T	C	0.593848	Sex hormone-binding globulin levels
8	9183664	0.0216155	0.00161845	9.60064e-45	rs4841133	G	A	0.908282	Sex hormone-binding globulin levels
8	22879734	0.00632545	0.000989697	2.60016e-11	rs4871844	C	T	0.343763	Sex hormone-binding globulin levels
8	81424720	0.0217943	0.00128351	7.10068e-73	rs59203582	T	A	0.15753	Sex hormone-binding globulin levels
9	35654262	-0.00725648	0.00107544	1.80011e-11	rs56021343	T	G	0.255812	Sex hormone-binding globulin levels
9	86594798	0.0235417	0.00106892	1.79887e-108	rs796004	T	C	0.256066	Sex hormone-binding globulin levels
9	4143735	0.00882867	0.000945633	2.99985e-22	rs10123811	T	C	0.423107	Sex hormone-binding globulin levels
9	4309006	0.00749189	0.0010129	1.10002e-15	rs4567095	T	C	0.308451	Sex hormone-binding globulin levels
9	6667928	-0.0117564	0.00135583	1.59993e-19	rs820503	A	C	0.137735	Sex hormone-binding globulin levels
9	28403813	-0.00482488	0.000956637	1.79999e-08	rs6476065	T	C	0.576	Sex hormone-binding globulin levels
9	123410819	-0.00744846	0.00101926	8.80035e-15	rs4142158	T	C	0.700251	Sex hormone-binding globulin levels
9	128145942	0.00461547	0.000941431	8.40001e-09	rs10125995	T	C	0.442137	Sex hormone-binding globulin levels
9	139089679	0.00990807	0.000943547	2.70023e-27	rs7860634	A	G	0.573385	Sex hormone-binding globulin levels
9	113034490	0.0108823	0.00121242	9.79941e-23	rs62580766	T	C	0.181669	Sex hormone-binding globulin levels
9	16728532	-0.00657318	0.00120526	2.5e-08	rs1411432	C	A	0.185339	Sex hormone-binding globulin levels
9	126018715	0.00873251	0.00148145	1.6e-10	rs10985915	G	A	0.111613	Sex hormone-binding globulin levels
9	131468740	-0.0166914	0.0013251	2.70023e-39	rs9697210	A	G	0.14584	Sex hormone-binding globulin levels
9	137268177	-0.0138864	0.00107898	5.00035e-37	rs35233014	A	C	0.745584	Sex hormone-binding globulin levels
9	102162570	0.00881466	0.00124535	3.40017e-13	rs62565259	T	C	0.172793	Sex hormone-binding globulin levels
9	117148430	0.00946126	0.00094065	1.20005e-23	rs10733608	T	G	0.485528	Sex hormone-binding globulin levels
10	13370779	0.00604627	0.00094303	1.39991e-11	rs3824655	C	G	0.589703	Sex hormone-binding globulin levels
10	31607215	-0.0118507	0.00216017	2e-09	rs3737178	G	A	0.048773	Sex hormone-binding globulin levels
10	64604165	-0.0232144	0.00301112	1.39991e-14	rs72832032	A	G	0.024343	Sex hormone-binding globulin levels
10	65499569	0.0381094	0.00353195	4.00037e-31	rs145212478	C	G	0.017942	Sex hormone-binding globulin levels
10	80709678	-0.00750194	0.00136293	1.79999e-08	rs1561442	A	G	0.135773	Sex hormone-binding globulin levels
10	104000008	-0.0150576	0.00184764	5.79963e-17	rs117589665	G	A	0.067853	Sex hormone-binding globulin levels
10	122850155	-0.0127938	0.00165351	1.10002e-14	rs112672290	G	A	0.087009	Sex hormone-binding globulin levels
10	33969962	-0.00677954	0.00127674	3.79997e-08	rs12762056	C	T	0.156766	Sex hormone-binding globulin levels
10	63956395	0.015019	0.00154333	6.29941e-21	rs34457392	G	A	0.100409	Sex hormone-binding globulin levels
10	81074125	-0.0117273	0.00096795	1.69981e-36	rs1782652	A	T	0.380878	Sex hormone-binding globulin levels
10	94823343	-0.0105348	0.000943767	5.00035e-30	rs12263369	T	C	0.592293	Sex hormone-binding globulin levels
10	52659456	0.00563454	0.000990988	4e-08	rs61856602	G	A	0.329267	Sex hormone-binding globulin levels
10	5262267	-0.0225722	0.00128373	1.99986e-78	rs79717793	A	G	0.15491	Sex hormone-binding globulin levels
10	105639611	0.00558421	0.000928859	5.19996e-09	rs11191841	C	T	0.506825	Sex hormone-binding globulin levels
10	113919125	-0.00861117	0.00103933	1.20005e-17	rs7899096	T	G	0.725292	Sex hormone-binding globulin levels
10	134413500	-0.0062768	0.00119887	4.39997e-08	rs80226362	T	G	0.183154	Sex hormone-binding globulin levels
10	63681422	-0.00835543	0.000946971	2.60016e-20	rs7068223	T	C	0.473298	Sex hormone-binding globulin levels
10	93629499	-0.011502	0.000928105	6.70039e-39	rs1772189	A	T	0.477391	Sex hormone-binding globulin levels
10	101426013	0.00578322	0.00101589	2.59998e-08	rs7096764	A	G	0.297682	Sex hormone-binding globulin levels
10	113977211	-0.00705498	0.00133431	1.09999e-08	rs12411732	A	G	0.145414	Sex hormone-binding globulin levels
11	27677586	0.00632266	0.00117348	3.40001e-08	rs11030100	T	G	0.1988	Sex hormone-binding globulin levels
11	61579463	-0.0104287	0.000981044	1e-26	rs174554	G	A	0.344995	Sex hormone-binding globulin levels
11	76186668	0.00641444	0.00100286	2.99999e-10	rs7949258	G	T	0.31766	Sex hormone-binding globulin levels
11	102083695	-0.00836565	0.000987569	5.00035e-18	rs10895276	T	C	0.341691	Sex hormone-binding globulin levels
11	118793479	-0.0189513	0.00325698	9.40005e-10	rs138526953	A	C	0.021662	Sex hormone-binding globulin levels
11	13361524	-0.0138029	0.00100882	1.50003e-44	rs6486122	T	C	0.689901	Sex hormone-binding globulin levels
11	16248020	-0.0104324	0.000957882	2.19989e-31	rs2351958	A	C	0.38761	Sex hormone-binding globulin levels
11	47275064	0.00757294	0.00105193	4.90004e-13	rs10838681	A	G	0.267645	Sex hormone-binding globulin levels
11	2178330	0.011201	0.00110846	1.99986e-25	rs11564722	T	C	0.239393	Sex hormone-binding globulin levels
11	32956492	0.0173911	0.00224323	2.09991e-15	rs62618693	T	C	0.045189	Sex hormone-binding globulin levels
11	69285250	0.0154233	0.00110751	1.9002e-46	rs7117818	T	C	0.230423	Sex hormone-binding globulin levels
11	82792297	-0.00878078	0.00132427	8.70001e-10	rs12287551	T	A	0.145575	Sex hormone-binding globulin levels
11	92672801	-0.00538498	0.000958127	3.40001e-08	rs2895443	A	G	0.386133	Sex hormone-binding globulin levels
11	65473798	-0.0110974	0.0010301	8.30042e-28	rs10750766	A	C	0.710746	Sex hormone-binding globulin levels
11	68889779	-0.00637232	0.0009969	2.19989e-12	rs3019757	G	A	0.32969	Sex hormone-binding globulin levels
11	118399100	0.0232903	0.00324372	1.50003e-13	rs148118632	G	A	0.021711	Sex hormone-binding globulin levels
11	322722	-0.00650583	0.000990913	1.20005e-11	rs10794307	T	C	0.344161	Sex hormone-binding globulin levels
11	43320406	-0.0094023	0.00161613	1.5e-09	rs17592998	T	C	0.092304	Sex hormone-binding globulin levels
11	119070949	0.00812278	0.00105079	8.4004e-16	rs55771168	C	T	0.271629	Sex hormone-binding globulin levels
12	21314736	0.0125338	0.00119833	3.69999e-26	rs11045806	A	G	0.188598	Sex hormone-binding globulin levels
12	21343833	-0.029652	0.00130105	3.69828e-120	rs73079476	C	A	0.151217	Sex hormone-binding globulin levels
12	66187476	-0.00984625	0.00158898	7.19996e-09	rs2612038	T	C	0.095186	Sex hormone-binding globulin levels
12	93630236	-0.0122087	0.00227213	9.20005e-09	rs79879123	T	C	0.043941	Sex hormone-binding globulin levels
12	121423956	0.0154826	0.000960447	7.10068e-61	rs2393791	T	C	0.621856	Sex hormone-binding globulin levels
12	2908330	0.0201379	0.00266343	2.49977e-14	rs56196860	A	C	0.031483	Sex hormone-binding globulin levels
12	77437275	0.0074791	0.00138007	7.00003e-09	rs184304	C	T	0.869391	Sex hormone-binding globulin levels
12	111522026	0.0345823	0.00184498	5.40008e-82	rs7314285	G	T	0.068305	Sex hormone-binding globulin levels
12	124486851	0.00805313	0.000987968	1.29987e-18	rs12311848	G	A	0.333814	Sex hormone-binding globulin levels
12	21132574	-0.0159336	0.0020746	2.49977e-14	rs11829410	G	A	0.053099	Sex hormone-binding globulin levels
12	53783174	-0.0105448	0.00126538	1.99986e-16	rs9739640	G	A	0.167811	Sex hormone-binding globulin levels
12	66409705	0.00591159	0.000967785	1.2e-09	rs7979129	G	C	0.630289	Sex hormone-binding globulin levels
12	100874901	-0.00892473	0.000987293	7.8001e-20	rs11110390	T	C	0.333706	Sex hormone-binding globulin levels
12	101056213	-0.0519692	0.00428194	1.39991e-38	rs141881700	A	G	0.012485	Sex hormone-binding globulin levels
12	102794515	-0.00859696	0.0010336	9.20026e-18	rs6220	A	G	0.716246	Sex hormone-binding globulin levels
12	25408464	-0.0236589	0.00167972	1.10002e-49	rs12320328	G	A	0.084344	Sex hormone-binding globulin levels
12	46215895	-0.0110968	0.00203208	4.60002e-09	rs35763453	C	T	0.058965	Sex hormone-binding globulin levels
12	57781893	0.0158396	0.00108761	4.00037e-50	rs2122982	A	G	0.240725	Sex hormone-binding globulin levels
12	111716376	0.0070716	0.000999364	4.49987e-14	rs1265566	T	C	0.684959	Sex hormone-binding globulin levels
12	4384844	0.0651111	0.00358367	4.30031e-79	rs76895963	G	T	0.02093	Sex hormone-binding globulin levels
12	20587192	0.00716858	0.00106393	8.00018e-13	rs10841521	G	A	0.268805	Sex hormone-binding globulin levels
12	21132187	-0.0159343	0.00207463	2.49977e-14	rs7306128	G	A	0.053099	Sex hormone-binding globulin levels
13	44981909	0.00572872	0.000944562	4.39997e-10	rs1325324	A	G	0.459756	Sex hormone-binding globulin levels
13	50707087	0.0281846	0.00324529	1e-20	rs2812208	C	G	0.021265	Sex hormone-binding globulin levels
13	92019155	-0.00562679	0.000990661	8.99995e-09	rs8001781	G	A	0.661526	Sex hormone-binding globulin levels
13	59260511	-0.00533919	0.00100006	1.5e-08	rs7338127	A	T	0.326122	Sex hormone-binding globulin levels
13	114767040	0.00751242	0.00130991	3.79997e-09	rs116338429	T	C	0.171119	Sex hormone-binding globulin levels
13	115047464	-0.00728033	0.00111463	1.20005e-11	rs112035922	T	C	0.231619	Sex hormone-binding globulin levels
13	51133421	-0.00750603	0.00112487	2.60016e-12	rs2182784	A	C	0.227471	Sex hormone-binding globulin levels
13	95236825	0.00838056	0.000978326	5.19996e-20	rs9556403	G	A	0.351303	Sex hormone-binding globulin levels
14	23723411	0.0128827	0.00117965	7.10068e-31	rs71413975	G	T	0.19377	Sex hormone-binding globulin levels
14	50735947	0.0337915	0.00333482	3.19963e-26	rs72683923	C	T	0.020022	Sex hormone-binding globulin levels
14	74685613	-0.00744068	0.0014411	4.90004e-08	rs10873266	T	C	0.121784	Sex hormone-binding globulin levels
14	24871926	-0.0182549	0.000944138	6.90081e-90	rs11621792	T	C	0.452986	Sex hormone-binding globulin levels
14	73011885	0.0097625	0.000986238	7.8001e-23	rs2239222	G	A	0.349455	Sex hormone-binding globulin levels
14	25927832	-0.00888732	0.00100845	1.29987e-18	rs12879423	G	A	0.680462	Sex hormone-binding globulin levels
14	94847262	0.0258533	0.00218184	3.80014e-35	rs17580	A	T	0.048223	Sex hormone-binding globulin levels
14	100868959	0.00584921	0.00109189	1.29999e-08	rs2224585	A	G	0.243609	Sex hormone-binding globulin levels
14	74250126	0.00953255	0.00106178	2.29985e-21	rs13379043	C	T	0.278973	Sex hormone-binding globulin levels
14	89884991	0.00558633	0.00093775	2.1e-10	rs12888084	G	A	0.546967	Sex hormone-binding globulin levels
14	94844947	0.100978	0.00333901	1e-200	rs28929474	T	C	0.019993	Sex hormone-binding globulin levels
14	105262368	-0.0108833	0.000962293	1.39991e-30	rs2498786	G	C	0.616006	Sex hormone-binding globulin levels
15	53268365	0.0221297	0.0037672	1.79999e-09	rs117411982	A	C	0.015568	Sex hormone-binding globulin levels
15	53739426	-0.083002	0.00404275	4.20049e-99	rs79391862	C	A	0.013952	Sex hormone-binding globulin levels
15	96223649	-0.0102213	0.000944377	7.19946e-29	rs11856926	A	G	0.448508	Sex hormone-binding globulin levels
15	31660799	-0.0104049	0.00141089	2.80027e-12	rs28562483	T	G	0.128344	Sex hormone-binding globulin levels
15	66873916	0.00646916	0.00104159	2.1e-10	rs2469102	T	G	0.27847	Sex hormone-binding globulin levels
15	35266501	-0.00873835	0.00104448	3.40017e-18	rs8033077	T	C	0.721924	Sex hormone-binding globulin levels
15	53093869	-0.0230175	0.00135438	2.99985e-66	rs8025155	G	C	0.139336	Sex hormone-binding globulin levels
15	83488802	-0.0125415	0.00197622	1.09999e-08	rs113047832	T	G	0.059546	Sex hormone-binding globulin levels
15	96786833	0.0210127	0.00344524	3.29989e-11	rs113230623	T	C	0.022256	Sex hormone-binding globulin levels
15	44027885	-0.0609208	0.00296643	1.50003e-96	rs139974673	C	T	0.025458	Sex hormone-binding globulin levels
15	63792486	0.012425	0.000942861	3.80014e-41	rs17184382	C	A	0.426364	Sex hormone-binding globulin levels
15	75925592	0.00899377	0.00141208	1.29999e-10	rs11856606	A	G	0.126078	Sex hormone-binding globulin levels
15	96714816	0.0340883	0.00105327	1e-200	rs56332871	A	C	0.272135	Sex hormone-binding globulin levels
16	4676852	-0.00946632	0.00118765	8.30042e-17	rs1684608	A	C	0.192067	Sex hormone-binding globulin levels
16	11194080	-0.00620941	0.00100093	3.09999e-10	rs3862469	T	C	0.322089	Sex hormone-binding globulin levels
16	15150505	0.00987091	0.00102671	1.39991e-23	rs12928099	A	C	0.295258	Sex hormone-binding globulin levels
16	28818037	-0.00567564	0.000992801	1.29999e-08	rs437564	T	C	0.379344	Sex hormone-binding globulin levels
16	1858365	0.0102076	0.00168402	2.30001e-09	rs11862061	G	T	0.084616	Sex hormone-binding globulin levels
16	30023786	-0.00693512	0.000953113	7.39946e-14	rs12325400	G	C	0.401659	Sex hormone-binding globulin levels
16	11836508	-0.00829262	0.00104537	4.49987e-18	rs3743588	A	G	0.285143	Sex hormone-binding globulin levels
16	58552921	-0.0074217	0.000937316	1.9002e-16	rs3607	A	G	0.529522	Sex hormone-binding globulin levels
16	83980529	0.0120087	0.000945259	2.80027e-38	rs4782568	G	C	0.452374	Sex hormone-binding globulin levels
16	88004539	-0.0113776	0.000937444	7.39946e-36	rs11640366	A	C	0.497289	Sex hormone-binding globulin levels
16	53814363	-0.00891603	0.000956814	7.29962e-20	rs9972653	T	G	0.398757	Sex hormone-binding globulin levels
16	69551467	0.00544962	0.000965103	3.69999e-09	rs8049669	T	A	0.56917	Sex hormone-binding globulin levels
16	88511548	0.00885168	0.00106555	8.69961e-18	rs55729432	G	C	0.265843	Sex hormone-binding globulin levels
17	29680526	0.0104986	0.000928499	6.20012e-31	rs12943365	G	C	0.609183	Sex hormone-binding globulin levels
17	47407071	-0.0312922	0.000910667	1e-200	rs12185242	C	A	0.456427	Sex hormone-binding globulin levels
17	65264056	-0.00678692	0.000908605	2.70023e-15	rs56300212	G	A	0.519497	Sex hormone-binding globulin levels
17	73149850	-0.00989122	0.000950999	5.50047e-27	rs72844546	T	C	0.654168	Sex hormone-binding globulin levels
17	79481772	-0.00798089	0.000920741	5.79963e-20	rs10153315	C	T	0.418389	Sex hormone-binding globulin levels
17	7847837	-0.0850905	0.00249052	1e-200	rs62623385	T	A	0.034125	Sex hormone-binding globulin levels
17	17924060	-0.0128554	0.000930379	7.59976e-44	rs8079418	T	C	0.387616	Sex hormone-binding globulin levels
17	7145117	-0.0272283	0.00210045	2.80027e-36	rs11656323	C	T	0.048977	Sex hormone-binding globulin levels
17	40516616	-0.0101573	0.00157662	2.80001e-10	rs113366589	G	T	0.092006	Sex hormone-binding globulin levels
17	47048961	0.00909728	0.000999166	1.50003e-21	rs4794008	T	C	0.288836	Sex hormone-binding globulin levels
17	7063667	0.0221317	0.00114124	4.60045e-89	rs7406661	C	T	0.205468	Sex hormone-binding globulin levels
17	7390669	-0.0487574	0.00127711	1e-200	rs10432029	G	A	0.147485	Sex hormone-binding globulin levels
17	7617558	0.0349824	0.000969844	1e-200	rs35547626	C	T	0.326791	Sex hormone-binding globulin levels
17	45512483	-0.0148008	0.000907591	8.99912e-61	rs4338849	G	A	0.490249	Sex hormone-binding globulin levels
17	47230360	-0.00828455	0.0010708	1.10002e-14	rs62079773	G	T	0.253955	Sex hormone-binding globulin levels
17	64210580	-0.0372116	0.00265974	2.60016e-45	rs1801689	C	A	0.029905	Sex hormone-binding globulin levels
17	73799110	0.00917184	0.00111437	2.29985e-14	rs10401031	C	A	0.246891	Sex hormone-binding globulin levels
17	6873831	-0.0068682	0.000966792	2.09991e-12	rs8071851	G	A	0.391094	Sex hormone-binding globulin levels
17	7264760	-0.0142396	0.0017828	2.99985e-17	rs60684900	T	C	0.081109	Sex hormone-binding globulin levels
17	79989546	0.006072	0.000938793	1.2e-10	rs190408119	T	C	0.570996	Sex hormone-binding globulin levels
18	57829135	-0.00976339	0.00110867	1.20005e-19	rs6567160	C	T	0.232909	Sex hormone-binding globulin levels
18	2846812	0.00612397	0.000993175	4.60002e-10	rs11664106	T	A	0.372981	Sex hormone-binding globulin levels
18	55080437	0.00922938	0.000986287	3.90032e-22	rs4092465	G	A	0.648021	Sex hormone-binding globulin levels
18	45665900	-0.00558784	0.000972903	1.40001e-09	rs12965052	A	G	0.63328	Sex hormone-binding globulin levels
18	59330824	-0.00547351	0.00102642	4.39997e-08	rs6567230	A	T	0.299316	Sex hormone-binding globulin levels
18	71943144	-0.00744163	0.00100151	1.10002e-13	rs3829639	G	A	0.327828	Sex hormone-binding globulin levels
18	60903978	-0.00713804	0.000994394	1.99986e-13	rs3810027	G	C	0.334993	Sex hormone-binding globulin levels
19	7968168	-0.00698467	0.000960142	2.29985e-14	rs2115107	A	G	0.381552	Sex hormone-binding globulin levels
19	18237882	-0.0103905	0.00106974	1.29987e-25	rs273492	A	G	0.255527	Sex hormone-binding globulin levels
19	33887405	0.00791228	0.00100866	2.80027e-17	rs7250869	C	T	0.688889	Sex hormone-binding globulin levels
19	46384830	0.0271202	0.00143926	9.09913e-82	rs34255979	T	C	0.120251	Sex hormone-binding globulin levels
19	56597165	-0.0108762	0.00165885	6.19998e-10	rs587252	C	A	0.087649	Sex hormone-binding globulin levels
19	45421877	0.00582422	0.000977095	4.20001e-10	rs484195	G	A	0.614861	Sex hormone-binding globulin levels
19	50016479	0.0209851	0.00172199	2.39994e-37	rs111981233	G	T	0.079587	Sex hormone-binding globulin levels
19	7223785	-0.0146219	0.000942355	1.20005e-58	rs4804414	T	C	0.428696	Sex hormone-binding globulin levels
19	19356992	-0.0117818	0.00160499	8.9002e-15	rs10416080	A	G	0.094093	Sex hormone-binding globulin levels
19	2793194	0.0195357	0.00103398	2.09991e-85	rs1640269	C	A	0.286325	Sex hormone-binding globulin levels
19	3375572	0.0133112	0.00150585	1e-19	rs60018147	G	A	0.120431	Sex hormone-binding globulin levels
19	14160455	-0.00584754	0.00115907	1.6e-08	rs10417333	G	A	0.211448	Sex hormone-binding globulin levels
19	45745607	-0.00766019	0.00106925	1.99986e-12	rs74444983	C	T	0.259755	Sex hormone-binding globulin levels
19	59023174	0.0082262	0.00121415	1.50003e-13	rs35350976	G	A	0.180874	Sex hormone-binding globulin levels
19	3471603	-0.0050574	0.000938258	3.89996e-09	rs758298	G	A	0.466355	Sex hormone-binding globulin levels
19	17346854	0.0748418	0.00263521	7.90679e-191	rs202200760	C	G	0.038828	Sex hormone-binding globulin levels
19	35550878	0.0200512	0.00123066	1.50003e-64	rs45512696	T	C	0.174738	Sex hormone-binding globulin levels
19	38229926	-0.016522	0.00220782	2.80027e-16	rs11666245	A	G	0.046868	Sex hormone-binding globulin levels
19	47602577	-0.00783299	0.00110214	1.59993e-12	rs9304665	A	T	0.764248	Sex hormone-binding globulin levels
20	20068635	0.00579738	0.00104652	2.99999e-08	rs7261425	G	C	0.278428	Sex hormone-binding globulin levels
20	17844684	-0.00737316	0.000988646	5.50047e-14	rs2618566	T	G	0.661316	Sex hormone-binding globulin levels
20	33081906	-0.00877703	0.000943956	8.69961e-23	rs6120663	A	C	0.438617	Sex hormone-binding globulin levels
20	49569025	0.016543	0.0018104	7.39946e-19	rs55987409	T	C	0.072339	Sex hormone-binding globulin levels
20	39870578	0.0123263	0.00119849	2.19989e-25	rs6129778	A	C	0.189439	Sex hormone-binding globulin levels
20	47464464	0.00620044	0.000994887	6.70039e-12	rs67763459	T	C	0.332248	Sex hormone-binding globulin levels
20	62354494	0.00928522	0.00110833	1e-17	rs7262150	C	T	0.237905	Sex hormone-binding globulin levels
20	43034016	-0.0058579	0.000967014	8.80035e-12	rs736820	A	G	0.377183	Sex hormone-binding globulin levels
20	32300671	-0.0132511	0.00129379	1e-25	rs34587839	A	G	0.154916	Sex hormone-binding globulin levels
20	37547374	0.00596495	0.00101973	1.2e-09	rs4812336	A	G	0.303302	Sex hormone-binding globulin levels
20	43040569	0.0170583	0.000954216	1.59993e-73	rs6073431	T	C	0.531202	Sex hormone-binding globulin levels
20	51238004	-0.00628724	0.000993806	8.10009e-10	rs6063848	T	G	0.64632	Sex hormone-binding globulin levels
21	46567625	-0.00574951	0.000944224	2.99999e-10	rs403694	T	C	0.537655	Sex hormone-binding globulin levels
21	40644170	-0.00642196	0.000969245	8.49963e-12	rs8134638	C	T	0.376017	Sex hormone-binding globulin levels
22	24295388	0.00717874	0.00101425	1.80011e-13	rs6003988	A	G	0.318773	Sex hormone-binding globulin levels
22	44324727	0.0245155	0.00113571	4.29536e-104	rs738409	G	C	0.216165	Sex hormone-binding globulin levels
22	38988115	-0.00600938	0.000984605	6.59994e-10	rs3946137	G	A	0.345578	Sex hormone-binding globulin levels
22	50169852	-0.00862494	0.0016434	1.09999e-08	rs138824	A	G	0.09387	Sex hormone-binding globulin levels
22	19951271	-0.00744708	0.000937623	9.3994e-17	rs4680	A	G	0.515812	Sex hormone-binding globulin levels
22	28483348	-0.00991787	0.00172921	1.5e-08	rs9712839	C	T	0.080024	Sex hormone-binding globulin levels
22	30764453	-0.0113285	0.00102904	1.20005e-30	rs757869	A	G	0.705811	Sex hormone-binding globulin levels
22	21940189	0.0105337	0.00122428	2.80027e-18	rs4820091	G	T	0.181054	Sex hormone-binding globulin levels
22	28856760	-0.0128626	0.000992929	1.20005e-38	rs695272	C	T	0.662845	Sex hormone-binding globulin levels
6	31320654	-0.1522	0.02611	6.09902e-09	rs2523614	C	T	0.2642	Naive CD4-CD8- T cell %T cell
2	111610816	0.1206	0.02163	2.66299e-08	rs10183338	T	G	0.1892	Naive CD8+ T cell %T cell
2	167484735	-12.04	2.063	5.87895e-09	rs143809235	G	T	NA	Naive CD8+ T cell %T cell
6	31360602	0.3952	0.06626	2.713e-09	rs116562707	G	A	0.0191	Naive CD8+ T cell %T cell
1	118153977	0.0384762	0.00382875	9.25124e-24	rs826415	G	T	0.3177	Mean corpuscular hemoglobin
1	40035928	-0.0332997	0.00446589	8.88996e-14	rs3768321	T	G	0.1976	Mean corpuscular hemoglobin
1	158604143	-0.0242299	0.00386946	3.80496e-10	rs11811522	A	G	0.2942	Mean corpuscular hemoglobin
1	205201325	0.0430709	0.0035732	1.85012e-33	rs61823972	C	A	0.4144	Mean corpuscular hemoglobin
1	248038210	-0.0345966	0.00395305	2.09797e-18	rs35340377	A	G	0.279	Mean corpuscular hemoglobin
1	37939173	-0.025424	0.00355924	9.12641e-13	rs2492301	C	T	0.5296	Mean corpuscular hemoglobin
1	11865804	-0.0318187	0.0048024	3.45939e-11	rs13306561	G	A	0.1623	Mean corpuscular hemoglobin
1	23840570	-0.0252833	0.00354955	1.05609e-12	rs2811972	C	T	0.5483	Mean corpuscular hemoglobin
1	199104713	-0.0247896	0.00357353	4.00498e-12	rs322873	G	T	0.4813	Mean corpuscular hemoglobin
1	203309966	0.0218847	0.00359195	1.10999e-09	rs4605	C	G	0.5274	Mean corpuscular hemoglobin
1	229738236	0.0228103	0.00406684	2.037e-08	rs4925500	A	G	0.7436	Mean corpuscular hemoglobin
1	198557673	0.156978	0.0105128	2.03798e-50	rs61491840	G	C	0.0294	Mean corpuscular hemoglobin
1	47693220	0.029551	0.00354687	7.97627e-17	rs11211480	G	A	0.5453	Mean corpuscular hemoglobin
1	66089782	0.0291606	0.00364318	1.2031e-15	rs6700896	T	C	0.3795	Mean corpuscular hemoglobin
1	115064222	0.0278479	0.00367746	3.65932e-14	rs11102809	G	A	0.3744	Mean corpuscular hemoglobin
1	2996602	-0.0318694	0.00422078	4.33311e-14	rs1569419	C	T	0.7652	Mean corpuscular hemoglobin
1	209936064	-0.02438	0.00424981	9.65095e-09	rs113990173	C	T	0.2266	Mean corpuscular hemoglobin
1	68238855	0.0243451	0.00423447	8.96293e-09	rs577305	T	C	0.7713	Mean corpuscular hemoglobin
2	112167931	0.0675639	0.00389567	2.21411e-67	rs62160676	C	T	0.2974	Mean corpuscular hemoglobin
2	112145487	0.0759183	0.00519815	2.61517e-48	rs138039400	A	G	0.1938	Mean corpuscular hemoglobin
2	8754206	0.0252116	0.00367533	6.90081e-12	rs4669306	A	G	0.6375	Mean corpuscular hemoglobin
2	211540507	0.0243893	0.00379005	1.23401e-10	rs1047891	A	C	0.3168	Mean corpuscular hemoglobin
2	86987987	0.0238563	0.00378389	2.88802e-10	rs6711700	A	G	0.6695	Mean corpuscular hemoglobin
2	190432985	-0.0223358	0.00365836	1.02499e-09	rs112257498	T	C	0.6134	Mean corpuscular hemoglobin
2	111610816	-0.0342556	0.0038808	1.07597e-18	rs10183338	T	G	0.2954	Mean corpuscular hemoglobin
2	64950795	-0.0274036	0.00376013	3.14702e-13	rs6753848	T	C	0.6716	Mean corpuscular hemoglobin
2	26357294	-0.0309303	0.00433196	9.33039e-13	rs28699126	T	C	0.7858	Mean corpuscular hemoglobin
2	24007122	-0.0362642	0.0052413	4.54988e-12	rs72780191	C	T	0.1309	Mean corpuscular hemoglobin
2	174219135	0.0457797	0.00784814	5.43801e-09	rs920112	A	G	0.0535	Mean corpuscular hemoglobin
2	112250758	0.0647636	0.00539577	3.44112e-33	rs138308793	A	G	0.1311	Mean corpuscular hemoglobin
2	43464818	0.0564749	0.00677086	7.37395e-17	rs113542380	A	G	0.0763	Mean corpuscular hemoglobin
2	239069926	0.0288775	0.00357946	7.17133e-16	rs6747952	T	C	0.4454	Mean corpuscular hemoglobin
2	60605919	0.0574903	0.00360656	3.31665e-57	rs173373	T	C	0.4069	Mean corpuscular hemoglobin
2	58936057	0.0213556	0.00360796	3.23802e-09	rs10865307	T	A	0.577	Mean corpuscular hemoglobin
3	142316443	-0.0587211	0.00358707	3.12176e-60	rs6440094	T	C	0.5856	Mean corpuscular hemoglobin
3	195922427	0.0608194	0.00392833	4.57193e-54	rs9850274	G	A	0.7082	Mean corpuscular hemoglobin
3	71256309	-0.0297273	0.00432487	6.26181e-12	rs17699658	T	C	0.223	Mean corpuscular hemoglobin
3	20094566	-0.0263627	0.00475409	2.93501e-08	rs2929404	C	T	0.826	Mean corpuscular hemoglobin
3	195834303	0.0747333	0.00355553	4.40048e-98	rs9816784	C	T	0.5241	Mean corpuscular hemoglobin
3	16932989	-0.0573324	0.00680418	3.5752e-17	rs73146904	A	G	0.0736	Mean corpuscular hemoglobin
3	195574389	0.028938	0.00380456	2.82423e-14	rs35611017	G	T	0.3264	Mean corpuscular hemoglobin
3	66448307	0.0275835	0.00376369	2.32113e-13	rs12633819	G	A	0.3402	Mean corpuscular hemoglobin
3	24348008	0.0682383	0.0037647	1.99297e-73	rs869784	C	T	0.6686	Mean corpuscular hemoglobin
3	141178347	-0.0397331	0.0037727	6.16737e-26	rs9289629	G	A	0.3346	Mean corpuscular hemoglobin
3	48942855	-0.0288834	0.00416655	4.14286e-12	rs12715430	C	A	0.7661	Mean corpuscular hemoglobin
3	88132979	0.0296535	0.00471692	3.24496e-10	rs4378991	G	T	0.8313	Mean corpuscular hemoglobin
3	132127681	-0.0365576	0.00599579	1.079e-09	rs17184798	C	T	0.0963	Mean corpuscular hemoglobin
3	178740422	0.0243182	0.00384643	2.57697e-10	rs7641761	A	T	0.6978	Mean corpuscular hemoglobin
4	55371138	0.0473874	0.00586246	6.30957e-16	rs6554189	G	A	0.1022	Mean corpuscular hemoglobin
4	15603069	0.0313188	0.00359866	3.23519e-18	rs1134634	C	G	0.577	Mean corpuscular hemoglobin
4	122736053	0.0312713	0.0036213	5.85194e-18	rs6845901	C	T	0.3962	Mean corpuscular hemoglobin
4	87976055	-0.0311986	0.00402593	9.22996e-15	rs443459	A	G	0.2616	Mean corpuscular hemoglobin
4	39365720	0.0252298	0.00359176	2.1508e-12	rs78773383	G	A	0.5416	Mean corpuscular hemoglobin
4	38952488	-0.0201494	0.00361373	2.464e-08	rs2174285	T	C	0.5913	Mean corpuscular hemoglobin
4	9918986	0.0199016	0.00357562	2.60801e-08	rs35955619	A	T	0.4378	Mean corpuscular hemoglobin
4	55408999	0.136701	0.00492641	1.81134e-169	rs218265	C	T	0.1572	Mean corpuscular hemoglobin
4	55239763	-0.0296875	0.0039895	9.96093e-14	rs58422016	A	G	0.2858	Mean corpuscular hemoglobin
4	145035788	0.0259985	0.00360927	5.87895e-13	rs6857303	A	G	0.4555	Mean corpuscular hemoglobin
4	69766993	-0.0362963	0.00595454	1.09001e-09	rs7658577	C	T	0.0978	Mean corpuscular hemoglobin
5	67596088	0.0298451	0.00354671	3.93369e-17	rs3756668	A	G	0.4593	Mean corpuscular hemoglobin
5	173363889	-0.0276331	0.00359621	1.54312e-14	rs17076726	T	C	0.4236	Mean corpuscular hemoglobin
5	1286516	0.0429403	0.00353311	5.48151e-34	rs2736100	A	C	0.4982	Mean corpuscular hemoglobin
5	88191635	0.03452	0.0042734	6.59174e-16	rs2067663	T	C	0.2213	Mean corpuscular hemoglobin
5	154395458	0.0279661	0.00451552	5.89101e-10	rs17116710	A	G	0.1874	Mean corpuscular hemoglobin
5	1104938	0.0203545	0.00357923	1.29399e-08	rs35188965	T	C	0.5795	Mean corpuscular hemoglobin
5	154035237	0.0838366	0.0060544	1.3219e-43	rs35998524	T	C	0.096	Mean corpuscular hemoglobin
6	25890351	0.154318	0.0142684	2.91005e-27	rs143857717	A	T	0.0158	Mean corpuscular hemoglobin
6	26116982	0.128675	0.013746	7.90315e-21	rs12206204	T	C	0.0168	Mean corpuscular hemoglobin
6	111417959	-0.0336888	0.00513406	5.31496e-11	rs1876905	A	G	0.8573	Mean corpuscular hemoglobin
6	139840693	-0.0925034	0.0035499	1.08893e-149	rs592423	C	A	0.5539	Mean corpuscular hemoglobin
6	26079151	0.229675	0.0110643	1.02991e-95	rs11755001	A	G	0.0263	Mean corpuscular hemoglobin
6	164478388	-0.0346804	0.00354989	1.523e-22	rs381500	A	C	0.4521	Mean corpuscular hemoglobin
6	15177644	-0.0619776	0.00646857	9.57856e-22	rs9476774	G	A	0.0811	Mean corpuscular hemoglobin
6	31224667	-0.0217246	0.00367268	3.31497e-09	rs9264277	C	T	0.6323	Mean corpuscular hemoglobin
6	131362000	-0.0206825	0.00365821	1.57e-08	rs1338904	C	T	0.3737	Mean corpuscular hemoglobin
6	135418916	0.215933	0.00402214	1e-200	rs7776054	G	A	0.2605	Mean corpuscular hemoglobin
6	41754576	-0.0904367	0.00404318	8.12831e-111	rs9381093	T	C	0.3337	Mean corpuscular hemoglobin
6	109291701	-0.0414957	0.00525174	2.75994e-15	rs12193948	C	T	0.1334	Mean corpuscular hemoglobin
6	135571184	0.0598816	0.00971993	7.24202e-10	rs117782671	G	A	0.0341	Mean corpuscular hemoglobin
6	25871044	-0.0698007	0.0119635	5.39598e-09	rs579996	A	G	0.0222	Mean corpuscular hemoglobin
6	26229308	-0.122496	0.0219609	2.434e-08	rs149906368	T	C	0.0128	Mean corpuscular hemoglobin
6	26072992	0.322251	0.00663148	1e-200	rs144861591	T	C	0.077	Mean corpuscular hemoglobin
6	29751129	-0.0579141	0.00477639	7.77857e-34	rs9258357	C	T	0.8378	Mean corpuscular hemoglobin
6	135812251	-0.074318	0.00800185	1.57797e-20	rs72980278	T	G	0.0537	Mean corpuscular hemoglobin
6	28255277	-0.0558206	0.00889939	3.555e-10	rs11755032	T	C	0.0409	Mean corpuscular hemoglobin
6	41956585	-0.11657	0.00399957	9.50605e-187	rs9471709	C	T	0.2717	Mean corpuscular hemoglobin
6	109590004	0.088732	0.00355015	7.12853e-138	rs9487023	G	A	0.4458	Mean corpuscular hemoglobin
6	16289648	-0.0659234	0.00557988	3.28473e-32	rs79989301	C	T	0.1153	Mean corpuscular hemoglobin
6	41664727	0.0299508	0.00392659	2.39001e-14	rs4472338	C	T	0.7108	Mean corpuscular hemoglobin
7	17814536	0.0224859	0.0035563	2.56803e-10	rs2537594	A	G	0.5347	Mean corpuscular hemoglobin
7	50427982	0.0570348	0.00355822	8.01493e-58	rs6592965	A	G	0.4547	Mean corpuscular hemoglobin
7	5234965	-0.0416401	0.00564066	1.55812e-13	rs4724452	T	A	0.8894	Mean corpuscular hemoglobin
7	100235970	0.0838295	0.00365686	2.67917e-116	rs7385804	A	C	0.6252	Mean corpuscular hemoglobin
7	44814172	0.0386198	0.00360828	9.84238e-27	rs13231886	A	G	0.4026	Mean corpuscular hemoglobin
7	135394174	-0.0221379	0.00370707	2.34698e-09	rs77181430	T	A	0.5241	Mean corpuscular hemoglobin
7	92247112	0.0207935	0.00353123	3.89798e-09	rs42042	T	C	0.494	Mean corpuscular hemoglobin
8	145181017	0.0423802	0.00663948	1.736e-10	rs73381355	T	G	0.0808	Mean corpuscular hemoglobin
8	98640062	0.0461336	0.00667964	4.96364e-12	rs1031868	G	A	0.0766	Mean corpuscular hemoglobin
8	30303833	-0.0235625	0.00355293	3.31513e-11	rs4416792	C	A	0.4977	Mean corpuscular hemoglobin
8	141876287	0.0357785	0.00595702	1.89998e-09	rs72683786	G	C	0.0978	Mean corpuscular hemoglobin
8	128965269	-0.0395355	0.00374019	4.08602e-26	rs56223526	C	G	0.3502	Mean corpuscular hemoglobin
8	23437701	0.0395646	0.00388513	2.34693e-24	rs732520	G	A	0.7013	Mean corpuscular hemoglobin
8	126506694	-0.0293388	0.00365917	1.07597e-15	rs112875651	A	G	0.3923	Mean corpuscular hemoglobin
8	8863059	-0.0242285	0.00357345	1.20005e-11	rs6993244	G	C	0.4534	Mean corpuscular hemoglobin
8	21779937	0.058148	0.00486702	6.70193e-33	rs80207740	G	C	0.1593	Mean corpuscular hemoglobin
9	136105515	-0.0619221	0.00718914	7.09905e-18	rs9411463	T	C	0.0661	Mean corpuscular hemoglobin
9	136941042	0.024515	0.00379266	1.02101e-10	rs138047589	T	C	0.3252	Mean corpuscular hemoglobin
9	140100317	0.0502589	0.0053568	6.45803e-21	rs113809617	G	C	0.1334	Mean corpuscular hemoglobin
9	85128518	0.0269047	0.00430411	4.08e-10	rs11139596	G	T	0.2255	Mean corpuscular hemoglobin
9	4849647	-0.0896735	0.00434455	1.18987e-94	rs17803780	C	T	0.2102	Mean corpuscular hemoglobin
9	135865496	0.0233312	0.00363675	1.40501e-10	rs8193003	C	T	0.6043	Mean corpuscular hemoglobin
10	104791595	-0.0393282	0.00451149	2.84774e-18	rs4917993	G	C	0.2206	Mean corpuscular hemoglobin
10	80787760	0.0231358	0.00415493	2.573e-08	rs12777237	T	G	0.2416	Mean corpuscular hemoglobin
10	24858390	-0.023221	0.00414807	2.168e-08	rs4332427	G	A	0.2464	Mean corpuscular hemoglobin
10	71094504	0.0789824	0.00566677	3.73164e-44	rs17476364	C	T	0.1103	Mean corpuscular hemoglobin
10	45406608	0.0496384	0.00367009	1.11199e-41	rs2281841	C	T	0.5804	Mean corpuscular hemoglobin
10	103236454	-0.024826	0.00452915	4.21998e-08	rs9420825	G	A	0.1882	Mean corpuscular hemoglobin
10	45972119	0.0545288	0.00388451	9.18967e-45	rs11499089	C	A	0.3005	Mean corpuscular hemoglobin
10	64916651	-0.0855744	0.00984276	3.49462e-18	rs72829144	A	C	0.0338	Mean corpuscular hemoglobin
10	101301093	0.0331815	0.00405483	2.76376e-16	rs4590800	A	C	0.2583	Mean corpuscular hemoglobin
11	4160681	0.0331857	0.00359972	2.99916e-20	rs11031096	C	T	0.5948	Mean corpuscular hemoglobin
11	33913568	0.0322514	0.00357725	1.95614e-19	rs2273799	C	T	0.4881	Mean corpuscular hemoglobin
11	19224677	-0.0296975	0.00395557	6.01451e-14	rs10766533	A	T	0.7203	Mean corpuscular hemoglobin
11	67213518	-0.0339009	0.00356511	1.92398e-21	rs1638556	C	T	0.4377	Mean corpuscular hemoglobin
11	16664123	0.0319527	0.00361661	1.00092e-18	rs7482541	C	T	0.4159	Mean corpuscular hemoglobin
11	108288808	-0.0298883	0.00360261	1.07399e-16	rs10431061	T	G	0.4101	Mean corpuscular hemoglobin
11	94886632	-0.0245807	0.00362924	1.26212e-11	rs496321	C	T	0.6136	Mean corpuscular hemoglobin
11	2324347	0.0380128	0.00559153	1.05901e-11	rs55648810	C	T	0.1145	Mean corpuscular hemoglobin
11	127939662	0.0246088	0.00377681	7.23269e-11	rs1425869	T	G	0.6732	Mean corpuscular hemoglobin
11	65368434	-0.0247237	0.00401509	7.38108e-10	rs10750763	G	A	0.267	Mean corpuscular hemoglobin
11	47468569	0.0227826	0.00389987	5.16095e-09	rs3824867	G	A	0.7112	Mean corpuscular hemoglobin
12	121436376	0.0203557	0.00354491	9.34394e-09	rs1169303	C	A	0.4893	Mean corpuscular hemoglobin
12	52466182	-0.0312793	0.00447062	2.6218e-12	rs10876230	T	C	0.1949	Mean corpuscular hemoglobin
12	10640984	-0.0296025	0.00540557	4.343e-08	rs10734834	T	C	0.8757	Mean corpuscular hemoglobin
12	121154221	-0.0474533	0.00362639	3.98382e-39	rs34734847	C	T	0.3891	Mean corpuscular hemoglobin
12	21331549	-0.0268002	0.00490517	4.66402e-08	rs4149056	C	T	0.1518	Mean corpuscular hemoglobin
12	53760162	-0.0385919	0.00489512	3.17687e-15	rs58123204	G	A	0.1532	Mean corpuscular hemoglobin
12	88722796	0.0254607	0.00381352	2.44794e-11	rs720483	C	T	0.6796	Mean corpuscular hemoglobin
13	31073866	0.0229743	0.00359286	1.61102e-10	rs9579586	C	G	0.4388	Mean corpuscular hemoglobin
13	76064659	-0.0568717	0.00594036	1.0311e-21	rs9565170	C	G	0.1002	Mean corpuscular hemoglobin
13	113853035	-0.0290045	0.00382671	3.46897e-14	rs61966459	G	A	0.3159	Mean corpuscular hemoglobin
13	110411642	0.0251048	0.00367644	8.5763e-12	rs754205	C	A	0.3806	Mean corpuscular hemoglobin
13	109423089	-0.02531	0.0036968	7.57007e-12	rs9521026	A	G	0.3592	Mean corpuscular hemoglobin
13	41244260	-0.0235748	0.00406551	6.68205e-09	rs9532580	C	T	0.2615	Mean corpuscular hemoglobin
14	103847760	0.0562484	0.00750663	6.72357e-14	rs74392582	T	C	0.0589	Mean corpuscular hemoglobin
14	65487694	0.0652541	0.00357682	2.32488e-74	rs11627485	C	T	0.4469	Mean corpuscular hemoglobin
14	23494277	-0.0315477	0.00393972	1.17004e-15	rs8013143	G	A	0.2794	Mean corpuscular hemoglobin
14	74223968	0.0909962	0.0116876	6.93266e-15	rs114165892	G	C	0.0238	Mean corpuscular hemoglobin
14	37688167	0.0301878	0.00390785	1.11892e-14	rs68051257	A	T	0.2873	Mean corpuscular hemoglobin
14	70354858	0.0329262	0.00490863	1.97515e-11	rs1958078	C	A	0.8428	Mean corpuscular hemoglobin
15	44027885	-0.0730627	0.0112257	7.58927e-11	rs139974673	C	T	0.0261	Mean corpuscular hemoglobin
15	44720011	0.0619661	0.00971171	1.76502e-10	rs116908763	T	C	0.0344	Mean corpuscular hemoglobin
15	32995298	0.0269085	0.0046495	7.14793e-09	rs16970016	A	C	0.1762	Mean corpuscular hemoglobin
15	66054349	-0.0346963	0.00403784	8.4879e-18	rs7181649	C	T	0.2599	Mean corpuscular hemoglobin
15	36870255	-0.0202581	0.00363269	2.452e-08	rs9972293	C	T	0.3839	Mean corpuscular hemoglobin
15	66070693	-0.0763147	0.0041415	8.00387e-76	rs2572207	T	C	0.2406	Mean corpuscular hemoglobin
15	66925636	-0.0215484	0.00371454	6.58795e-09	rs2439406	C	T	0.3696	Mean corpuscular hemoglobin
16	30985994	-0.0246225	0.00338423	3.44667e-13	rs4889604	T	G	0.6133	Mean corpuscular hemoglobin
16	88566411	-0.0799695	0.0129963	7.59102e-10	rs12232375	C	G	0.0209	Mean corpuscular hemoglobin
16	89105007	0.0561613	0.00759403	1.40896e-13	rs62045849	A	G	0.0576	Mean corpuscular hemoglobin
16	30103160	-0.0431783	0.00360811	5.29054e-33	rs3809627	A	C	0.4016	Mean corpuscular hemoglobin
16	417276	-0.11954	0.0111824	1.13292e-26	rs117701892	A	G	0.0344	Mean corpuscular hemoglobin
16	211090	-0.0779065	0.00928214	4.7326e-17	rs68035351	A	G	0.0376	Mean corpuscular hemoglobin
16	87886490	0.0347921	0.00417435	7.76784e-17	rs68149176	T	C	0.2362	Mean corpuscular hemoglobin
16	170328	-0.0859984	0.00354438	4.77529e-130	rs2238368	T	C	0.4609	Mean corpuscular hemoglobin
16	216593	-0.31156	0.0232425	5.67283e-41	rs141494605	C	T	0.0068	Mean corpuscular hemoglobin
16	67087407	0.0513784	0.00708824	4.21697e-13	rs115253693	C	T	0.0663	Mean corpuscular hemoglobin
16	68754730	-0.02662	0.00390728	9.56313e-12	rs4485355	T	C	0.2876	Mean corpuscular hemoglobin
16	392102	0.0724891	0.0112749	1.28301e-10	rs8063927	C	G	0.0358	Mean corpuscular hemoglobin
16	67394439	-0.0533008	0.00876785	1.20801e-09	rs16957349	C	T	0.0425	Mean corpuscular hemoglobin
17	27178761	0.0758483	0.00446277	8.82673e-65	rs9892942	T	C	0.1956	Mean corpuscular hemoglobin
17	44412252	0.0225707	0.00411682	4.19199e-08	rs3865331	T	C	0.6846	Mean corpuscular hemoglobin
17	76183233	0.10177	0.016158	3.00601e-10	rs144204502	T	C	0.0129	Mean corpuscular hemoglobin
17	37770005	0.0244858	0.00388433	2.90603e-10	rs12453682	T	C	0.6933	Mean corpuscular hemoglobin
17	7571752	-0.0965376	0.0166304	6.44095e-09	rs78378222	G	T	0.0121	Mean corpuscular hemoglobin
17	42329004	-0.0381396	0.00389746	1.29599e-22	rs13306780	C	A	0.6975	Mean corpuscular hemoglobin
17	56436109	0.0327484	0.00484423	1.37689e-11	rs34523089	T	C	0.1578	Mean corpuscular hemoglobin
17	19926836	0.0462626	0.00354302	5.76766e-39	rs7218708	G	A	0.5201	Mean corpuscular hemoglobin
17	67081278	0.087525	0.0119573	2.48428e-13	rs77542162	G	A	0.0232	Mean corpuscular hemoglobin
18	60920854	0.107398	0.0104502	8.93305e-25	rs17758695	T	C	0.03	Mean corpuscular hemoglobin
18	43831259	-0.07685	0.0040732	2.12178e-79	rs9944715	G	A	0.7457	Mean corpuscular hemoglobin
18	672035	0.027573	0.00489307	1.749e-08	rs12962403	T	C	0.1553	Mean corpuscular hemoglobin
19	4061544	-0.0594977	0.00452901	2.02023e-39	rs10415135	T	C	0.1906	Mean corpuscular hemoglobin
19	4349416	-0.0348486	0.00604801	8.31304e-09	rs60697121	C	G	0.1135	Mean corpuscular hemoglobin
19	12999458	0.0712331	0.00362334	4.79181e-86	rs8110787	T	C	0.3891	Mean corpuscular hemoglobin
19	18637618	-0.0426349	0.0043634	1.49899e-22	rs10420951	G	C	0.7866	Mean corpuscular hemoglobin
19	4420156	-0.0343244	0.0060769	1.62002e-08	rs72988747	T	C	0.0952	Mean corpuscular hemoglobin
19	4502201	0.0813315	0.00363115	4.09261e-111	rs8887	C	T	0.5712	Mean corpuscular hemoglobin
19	33754548	-0.115714	0.00645512	7.39095e-72	rs78744187	T	C	0.0817	Mean corpuscular hemoglobin
19	33099414	-0.0273163	0.00387694	1.84289e-12	rs7258141	T	A	0.644	Mean corpuscular hemoglobin
20	49087012	-0.0280597	0.0036299	1.07399e-14	rs6512645	A	G	0.4039	Mean corpuscular hemoglobin
20	4157072	0.0247166	0.00365341	1.33015e-11	rs6084653	G	C	0.3876	Mean corpuscular hemoglobin
20	31108108	-0.0372311	0.00388178	8.70362e-22	rs159058	C	A	0.2995	Mean corpuscular hemoglobin
20	55991637	0.0726633	0.00356981	4.20049e-92	rs6014993	G	A	0.4888	Mean corpuscular hemoglobin
20	30433352	0.0369471	0.00433446	1.54099e-17	rs6121246	T	C	0.2155	Mean corpuscular hemoglobin
20	44551855	0.0276981	0.0044351	4.23302e-10	rs6073958	C	T	0.1984	Mean corpuscular hemoglobin
20	47446595	-0.0212037	0.00373302	1.34701e-08	rs6095320	G	A	0.3437	Mean corpuscular hemoglobin
21	35107734	-0.0416358	0.0037352	7.41652e-29	rs3827181	T	C	0.3447	Mean corpuscular hemoglobin
21	39838035	-0.0223094	0.00367338	1.253e-09	rs2836422	A	T	0.6045	Mean corpuscular hemoglobin
21	45121161	-0.021423	0.00358375	2.261e-09	rs11089093	T	C	0.5776	Mean corpuscular hemoglobin
21	46269526	0.0470821	0.00496682	2.55918e-21	rs741951	A	G	0.15	Mean corpuscular hemoglobin
22	37519864	-0.0356573	0.00353603	6.5013e-24	rs5995385	C	T	0.5231	Mean corpuscular hemoglobin
22	36762634	-0.0289579	0.00386751	7.02102e-14	rs5995288	C	T	0.6835	Mean corpuscular hemoglobin
22	32870661	-0.0466016	0.00382523	3.84326e-34	rs2072813	T	C	0.3089	Mean corpuscular hemoglobin
22	21917708	-0.0375809	0.00449703	6.44318e-17	rs131659	G	A	0.1915	Mean corpuscular hemoglobin
22	50818868	0.0251867	0.00413726	1.14501e-09	rs78575967	T	C	0.2413	Mean corpuscular hemoglobin
22	30494533	0.0463821	0.00849519	4.76705e-08	rs141597584	A	G	0.0478	Mean corpuscular hemoglobin
22	37462936	0.17043	0.00355274	1e-200	rs855791	G	A	0.5612	Mean corpuscular hemoglobin
22	50971266	0.0774164	0.00375881	2.97989e-94	rs140522	C	T	0.6736	Mean corpuscular hemoglobin
1	153923276	0.0631	0.0085	1.01601e-13	rs10127983	T	C	0.3117	Prostate cancer
1	154980351	0.0652	0.0082	1.80884e-15	rs56103503	T	C	0.3876	Prostate cancer
1	88213014	-0.0458	0.0082	2.57899e-08	rs12139208	C	T	0.6286	Prostate cancer
1	150658287	0.0654	0.0096	9.87188e-12	rs17599629	G	A	0.2181	Prostate cancer
1	204029890	-0.0457	0.008	1.21001e-08	rs7522437	A	G	0.4609	Prostate cancer
1	205724302	-0.0472	0.008	3.37598e-09	rs823121	A	G	0.4322	Prostate cancer
2	43738173	-0.0809	0.0085	1.47911e-21	rs1038822	C	T	0.6877	Prostate cancer
2	10135681	0.0784	0.0131	2.08901e-09	rs113577745	G	C	0.098	Prostate cancer
2	62781499	0.0551	0.0081	1.16708e-11	rs7580494	T	C	0.3878	Prostate cancer
2	63277843	0.1175	0.0079	1.1079e-49	rs58235267	G	C	0.4701	Prostate cancer
2	85767735	-0.082	0.008	6.67421e-25	rs2028900	T	C	0.4418	Prostate cancer
2	202124997	0.05	0.0091	3.52501e-08	rs6754084	C	T	0.7324	Prostate cancer
2	242139600	-0.3939	0.0403	1.50591e-22	rs77482050	A	G	0.0145	Prostate cancer
2	111893096	-0.0635	0.0091	3.51075e-12	rs11691517	G	T	0.2589	Prostate cancer
2	173363917	-0.235	0.0183	1.29211e-37	rs7596665	G	A	0.0546	Prostate cancer
2	174234547	0.0466	0.0084	2.82299e-08	rs34925593	C	T	0.4817	Prostate cancer
2	20878105	0.0777	0.0082	1.91911e-21	rs9306894	G	A	0.3633	Prostate cancer
2	173303031	-0.2441	0.0176	1.10688e-43	rs28485589	G	A	0.0608	Prostate cancer
2	242135265	0.2492	0.0267	9.92887e-21	rs77559646	A	G	0.0237	Prostate cancer
2	242257835	0.0863	0.011	3.20627e-15	rs62186433	G	A	0.1486	Prostate cancer
3	113284149	-0.0851	0.008	1.98381e-26	rs12629813	T	C	0.4371	Prostate cancer
3	128263668	-0.0524	0.0088	2.98999e-09	rs9812088	A	G	0.3	Prostate cancer
3	170074517	-0.1763	0.0102	5.59758e-67	rs78416326	C	G	0.2062	Prostate cancer
3	87185759	-0.1131	0.0079	3.08106e-46	rs17023964	C	G	0.4913	Prostate cancer
3	87398945	-0.1452	0.0216	1.70687e-11	rs75358080	G	A	0.0373	Prostate cancer
3	106962521	0.047	0.0082	8.8111e-09	rs1283104	G	C	0.3788	Prostate cancer
3	141140366	0.0459	0.008	8.46993e-09	rs6763927	T	A	0.4406	Prostate cancer
3	152064639	-0.0873	0.0134	6.51478e-11	rs17369534	C	G	0.1047	Prostate cancer
4	95521863	-0.0888	0.0086	4.3401e-25	rs12510147	A	G	0.3115	Prostate cancer
4	106065308	-0.1202	0.0081	8.2737e-50	rs10007915	G	C	0.4093	Prostate cancer
4	74442349	-0.1542	0.0192	9.15166e-16	rs17804499	C	G	0.0534	Prostate cancer
5	1543918	0.1432	0.021	8.7438e-12	rs13174377	G	A	0.04	Prostate cancer
5	44392142	-0.0501	0.0085	3.58303e-09	rs1482680	A	G	0.6667	Prostate cancer
5	172959030	0.0482	0.008	1.94102e-09	rs9686557	C	A	0.444	Prostate cancer
5	1280028	-0.1598	0.0105	3.46019e-52	rs2242652	A	G	0.2054	Prostate cancer
5	133836209	0.0527	0.008	5.4275e-11	rs10793821	T	C	0.5795	Prostate cancer
5	177968915	0.0737	0.0127	6.73194e-09	rs4976790	T	G	0.1131	Prostate cancer
6	30901895	-0.0552	0.008	4.27169e-12	rs3131785	G	C	0.5194	Prostate cancer
6	41525739	0.0834	0.0089	8.78011e-21	rs10947980	G	A	0.2634	Prostate cancer
6	160147630	-0.0569	0.0091	3.21899e-10	rs1048019	G	A	0.2849	Prostate cancer
6	11217897	-0.0679	0.0096	1.9059e-12	rs2018336	C	T	0.2206	Prostate cancer
6	31283886	-0.0718	0.0092	7.42335e-15	rs1634741	C	T	0.288	Prostate cancer
6	43694598	-0.0521	0.0094	3.36101e-08	rs4711748	C	T	0.7746	Prostate cancer
6	30601232	0.0615	0.0106	5.55699e-09	rs12665339	G	A	0.1674	Prostate cancer
6	76495882	-0.0635	0.0116	4.68004e-08	rs9443189	G	A	0.1429	Prostate cancer
6	160710851	0.1214	0.0111	6.59629e-28	rs3127580	T	C	0.1402	Prostate cancer
6	109287209	0.0704	0.0111	1.992e-10	rs6941125	A	T	0.1457	Prostate cancer
6	117200434	-0.0843	0.0087	2.89601e-22	rs339351	A	C	0.3052	Prostate cancer
6	153433402	-0.077	0.008	1.0361e-21	rs6557265	C	T	0.4226	Prostate cancer
6	160711566	-0.0559	0.0091	6.49696e-10	rs12179053	T	C	0.2603	Prostate cancer
7	40875192	-0.0715	0.0095	6.72048e-14	rs17621345	C	A	0.2587	Prostate cancer
7	21059022	-0.0686	0.0085	5.50554e-16	rs917811	T	C	0.6856	Prostate cancer
7	27204732	-0.0854	0.0155	3.33096e-08	rs35355140	A	C	0.0781	Prostate cancer
7	27976563	-0.1335	0.0094	2.03704e-45	rs10486567	A	G	0.2373	Prostate cancer
7	97816327	-0.1005	0.0079	6.96466e-37	rs6465657	T	C	0.5365	Prostate cancer
8	128091418	-0.1175	0.015	5.46009e-15	rs72725868	G	A	0.0881	Prostate cancer
8	128331150	0.1055	0.0187	1.80302e-08	rs200857541	A	C	0.0465	Prostate cancer
8	23533623	-0.1291	0.008	5.09214e-59	rs11135766	T	C	0.5736	Prostate cancer
8	128018466	-0.1375	0.0085	5.14754e-59	rs73351629	G	C	0.3334	Prostate cancer
8	128077146	0.5907	0.0227	1.03039e-149	rs77541621	A	G	0.0243	Prostate cancer
8	128413305	-0.2004	0.0079	2.8119e-141	rs6983267	T	G	0.4892	Prostate cancer
8	128531689	-0.355	0.0122	1.09901e-187	rs11986220	T	A	0.8953	Prostate cancer
8	23437981	-0.0553	0.008	5.37527e-12	rs2928681	A	C	0.5887	Prostate cancer
8	25892142	0.0782	0.011	9.1939e-13	rs11135910	T	C	0.1529	Prostate cancer
9	110256979	-0.2803	0.0358	5.17249e-15	rs77334358	T	C	0.0173	Prostate cancer
9	110152977	-0.0733	0.0131	2.14299e-08	rs817833	T	G	0.8914	Prostate cancer
9	132576060	0.0581	0.0095	1.102e-09	rs1182	A	C	0.2198	Prostate cancer
9	18564470	-0.0481	0.0086	2.35798e-08	rs12004058	G	C	0.312	Prostate cancer
9	19055965	0.0609	0.0081	6.52529e-14	rs1048169	C	T	0.379	Prostate cancer
9	34049779	-0.0501	0.0088	1.33601e-08	rs10122495	A	T	0.704	Prostate cancer
10	90195149	-0.0477	0.0082	6.54501e-09	rs1935581	T	C	0.3728	Prostate cancer
10	104421679	-0.0699	0.0085	2.53805e-16	rs12570611	C	G	0.3242	Prostate cancer
10	126697114	0.0598	0.0089	1.61808e-11	rs4962419	A	G	0.2664	Prostate cancer
10	51549496	-0.2075	0.008	2.29087e-147	rs10993994	C	T	0.617	Prostate cancer
10	114712154	0.0435	0.008	4.84195e-08	rs7094871	G	C	0.5403	Prostate cancer
10	122796182	0.0572	0.0081	1.39316e-12	rs1004934	C	G	0.3874	Prostate cancer
10	897201	0.0775	0.0109	9.34329e-13	rs34487581	A	G	0.1585	Prostate cancer
11	68886460	0.0608	0.0108	1.85699e-08	rs12419854	T	A	0.1622	Prostate cancer
11	102396607	-0.0745	0.0082	1.17193e-19	rs12285347	C	T	0.4507	Prostate cancer
11	113807181	-0.071	0.009	3.92826e-15	rs11214775	A	G	0.2915	Prostate cancer
11	134266372	0.0639	0.0117	4.77298e-08	rs878987	G	A	0.1459	Prostate cancer
11	2233574	-0.1704	0.0098	4.93856e-68	rs7127900	G	A	0.8015	Prostate cancer
11	1507512	-0.0581	0.0101	7.42198e-09	rs1881502	C	T	0.8097	Prostate cancer
11	68992285	0.2201	0.0105	3.06973e-98	rs12795301	A	C	0.1586	Prostate cancer
11	76251818	-0.0609	0.0085	7.47997e-13	rs17749618	G	A	0.324	Prostate cancer
11	108143456	0.15	0.026	8.14892e-09	rs1800057	G	C	0.0234	Prostate cancer
12	53312612	0.1583	0.0116	1.11301e-42	rs73110464	T	C	0.1277	Prostate cancer
12	48419618	-0.0957	0.0142	1.89104e-11	rs80130819	C	A	0.0916	Prostate cancer
12	90227779	-0.0604	0.0088	8.13954e-12	rs35644221	A	G	0.3192	Prostate cancer
12	114666202	-0.0741	0.0082	1.62592e-19	rs10774740	T	G	0.3844	Prostate cancer
12	133054609	-0.0531	0.0089	2.86999e-09	rs10870546	G	A	0.7122	Prostate cancer
12	49693337	0.0695	0.0106	6.42244e-11	rs58053634	T	G	0.1792	Prostate cancer
12	14416918	0.0572	0.008	9.80393e-13	rs10845938	G	A	0.5541	Prostate cancer
12	65011980	-0.0563	0.0082	5.7161e-12	rs7313765	A	G	0.4218	Prostate cancer
13	73714290	-0.0685	0.0099	4.36918e-12	rs7996468	T	C	0.7756	Prostate cancer
14	69134264	0.0512	0.0079	1.00399e-10	rs767127	G	A	0.4989	Prostate cancer
14	23305649	-0.0462	0.0082	1.54899e-08	rs1004030	C	T	0.4156	Prostate cancer
14	53424320	-0.1005	0.0117	8.46253e-18	rs62003551	G	A	0.1425	Prostate cancer
14	37138294	0.0573	0.0082	2.33884e-12	rs11629412	C	G	0.5821	Prostate cancer
15	66705043	0.0567	0.0091	4.64398e-10	rs80326387	A	G	0.2583	Prostate cancer
15	40922915	0.0622	0.0109	1.32099e-08	rs4924487	C	G	0.8359	Prostate cancer
15	56385868	-0.1761	0.0308	1.102e-08	rs33984059	G	A	0.0225	Prostate cancer
16	89940386	0.2246	0.0394	1.17601e-08	rs13332673	T	G	0.0129	Prostate cancer
16	57654576	-0.1481	0.022	1.78197e-11	rs11863709	T	C	0.0403	Prostate cancer
16	82169385	-0.0463	0.0082	1.91399e-08	rs4889467	T	C	0.6506	Prostate cancer
16	57693055	-0.0533	0.0094	1.274e-08	rs16958674	T	C	0.2385	Prostate cancer
17	36103565	0.2033	0.008	3.06196e-141	rs11263763	A	G	0.5292	Prostate cancer
17	56474906	-0.0447	0.0081	3.33903e-08	rs2189681	C	G	0.4076	Prostate cancer
17	69115358	-0.1618	0.0079	6.46994e-93	rs9911515	G	A	0.5197	Prostate cancer
17	618965	0.0832	0.0082	4.3421e-24	rs684232	C	T	0.3534	Prostate cancer
17	47395729	0.1064	0.0147	4.5196e-13	rs9907478	T	C	0.0757	Prostate cancer
17	7803118	0.1507	0.0182	1.01601e-16	rs28441558	C	T	0.0548	Prostate cancer
17	30092614	-0.0618	0.0103	1.639e-09	rs4795643	A	C	0.2287	Prostate cancer
17	46550273	0.9553	0.0631	7.50067e-52	rs146615339	C	G	0.0035	Prostate cancer
18	51772473	0.0451	0.0081	2.311e-08	rs8093601	C	G	0.4421	Prostate cancer
18	56746315	0.0498	0.0086	7.68405e-09	rs12956892	T	G	0.3021	Prostate cancer
18	73036165	-0.0441	0.008	3.48297e-08	rs10460109	C	T	0.5857	Prostate cancer
18	76770820	-0.0872	0.009	5.34441e-22	rs9959454	G	A	0.2672	Prostate cancer
19	51360840	-0.3028	0.0159	4.25794e-81	rs62113212	T	C	0.0775	Prostate cancer
19	42001210	0.0875	0.0093	3.25162e-21	rs2191139	C	T	0.7474	Prostate cancer
19	17214073	-0.0516	0.009	8.16808e-09	rs11666569	T	C	0.2867	Prostate cancer
19	38744733	-0.0966	0.0079	4.86743e-34	rs12610267	G	A	0.5103	Prostate cancer
20	62373983	-0.0958	0.0106	1.40185e-19	rs2256814	A	G	0.1904	Prostate cancer
20	52456926	-0.0672	0.0083	4.36415e-16	rs6068688	A	T	0.5262	Prostate cancer
21	42882462	-0.1009	0.0143	2.01883e-12	rs9978557	T	C	0.098	Prostate cancer
21	42866332	0.23	0.0332	4.49883e-12	rs61735792	A	G	0.0158	Prostate cancer
22	19749525	0.0568	0.0083	8.54083e-12	rs1978060	G	A	0.6127	Prostate cancer
22	43502152	-0.0979	0.0135	4.57826e-13	rs2007886	C	T	0.1065	Prostate cancer
22	28888939	0.1338	0.024	2.43299e-08	rs9625483	A	G	0.0288	Prostate cancer
22	43500212	-0.1423	0.008	5.54626e-71	rs201619718	T	G	0.4979	Prostate cancer
2	63104904	0.1322	0.0204	9.05941e-11	rs2539981	C	T	0.4897	Malignant neoplasm of prostate
2	242420971	-0.3563	0.0476	7.21938e-14	rs183997311	A	G	0.05414	Malignant neoplasm of prostate
3	127991149	-0.1326	0.0214	5.38096e-10	rs2811413	A	C	0.6465	Malignant neoplasm of prostate
3	170074517	-0.1995	0.0254	4.02068e-15	rs78416326	C	G	0.2138	Malignant neoplasm of prostate
5	1297918	0.1683	0.0275	9.80596e-10	rs7449190	C	T	0.8325	Malignant neoplasm of prostate
7	27976563	-0.1385	0.0234	3.22998e-09	rs10486567	A	G	0.2622	Malignant neoplasm of prostate
8	128405072	0.4505	0.0504	3.85834e-19	rs16902147	C	T	0.04607	Malignant neoplasm of prostate
8	128518554	-0.4702	0.028	3.434e-63	rs4242384	A	C	0.8319	Malignant neoplasm of prostate
8	23499683	-0.1568	0.0206	2.36592e-14	rs7830220	T	C	0.5255	Malignant neoplasm of prostate
8	127897460	0.1976	0.0252	4.11718e-15	rs4871749	T	C	0.2171	Malignant neoplasm of prostate
8	128010274	-0.1718	0.0266	1.06001e-10	rs11787440	T	C	0.1746	Malignant neoplasm of prostate
8	128077146	0.8314	0.0704	3.60911e-32	rs77541621	A	G	0.0244	Malignant neoplasm of prostate
10	51536399	0.1581	0.0211	7.5544e-14	rs10763546	G	C	0.3853	Malignant neoplasm of prostate
11	2228952	-0.177	0.0242	2.80092e-13	rs7126629	A	C	0.7656	Malignant neoplasm of prostate
11	69012244	0.1728	0.0205	3.05914e-17	rs12270641	A	T	0.4692	Malignant neoplasm of prostate
12	53323144	0.1814	0.0282	1.268e-10	rs113094235	C	T	0.1568	Malignant neoplasm of prostate
17	36099840	0.2023	0.021	6.67268e-22	rs11651755	T	C	0.6165	Malignant neoplasm of prostate
17	45028059	0.7901	0.1205	5.51188e-11	rs145138440	T	C	0.008125	Malignant neoplasm of prostate
17	47295009	1.6252	0.174	9.6117e-21	rs78059576	A	C	0.004008	Malignant neoplasm of prostate
17	46810586	1.5076	0.096	1.35613e-55	rs145922598	T	C	0.0125	Malignant neoplasm of prostate
17	45882243	0.4581	0.0721	2.05902e-10	rs62076101	A	G	0.02025	Malignant neoplasm of prostate
19	51360840	-0.2754	0.0411	2.11203e-11	rs62113212	T	C	0.06631	Malignant neoplasm of prostate
19	38738130	-0.156	0.0208	6.78578e-14	rs4802297	C	G	0.5978	Malignant neoplasm of prostate
20	62230706	0.1298	0.0207	3.31002e-10	rs453481	A	G	0.4472	Malignant neoplasm of prostate
*Single nucleotide polymorphisms with genome-wide significance (P <5E-08 for TL, each candidate mediator and PCs) were derived from the corresponding GWASs and further clumped to a linkage disequilibrium threshold of r2 <0.001 within a 10,000 kb window.
